# Supplementary material for: 16-O-Methyl­cafestol
Source: Acta Crystallogr Sect E Struct Rep Online. 2010 Mar 6;66(Pt 4):o760. doi: 10.1107/S1600536810007920 (PMC2983991; doi:10.1107/S1600536810007920)
Supplement: Supplementary file 1 [file e-66-0o760-sup1.cif]

##############################################################################
###                                                                        ###
###        Electronic paper (Acta Crystallographica Section E)             ###
###                                                                        ###
##############################################################################
#                                                                            #
# This CIF contains the data in a paper accepted for publication in Acta     #
# Crystallographica Section E. It conforms to the requirements of Notes      #
# for Authors for Section E, and has been peer reviewed under the auspices   #
# of the IUCr Commission on Journals.                                        #
#                                                                            #
# Full details of the Crystallographic Information File format               #
# are given in the paper "The Crystallographic Information File (CIF):       #
# a New Standard Archive File for Crystallography" by S. R. Hall, F. H.      #
# Allen and I. D. Brown [Acta Cryst. (1991), A47, 655-685].                  #
#                                                                            #
# The current version of the core CIF dictionary is obtainable from          #
# ftp://ftp.iucr.org/pub/cif_core.dic. The current version number is 2.4.    #
#                                                                            #
# Software is freely available for graphical display of the structure(s) in  #
# this CIF.  For information consult the CIF home page http://www.iucr.org/  #
# cif/home.html                                                              #
#                                                                            #
# This file may be used for bona fide research purposes within the           #
# scientific community so long as proper attribution is given to the journal # 
# article from which it was obtained.                                        #
#                                                                            #
##############################################################################
                                             
data_global
_audit_creation_method     SHELXL-97
_journal_date_recd_electronic     2010-02-07
_journal_date_accepted     2010-03-02
_journal_name_full     'Acta Crystallographica, Section E'
_journal_year     2010
_journal_volume     66
_journal_issue      4
_journal_page_first     o760
_journal_page_last     o760
_journal_paper_category     QO
_journal_coeditor_code     XU2727
_publ_contact_author_name     'Guo-you Li'
_publ_contact_author_address
;
Chengdu Institute of Biology, Chinese Academy of Sciences,
Chengdu 610041, People's Republic of China
;
_publ_contact_author_email     ligy@cib.ac.cn
_publ_contact_author_fax     +86-28-85229742
_publ_contact_author_phone     +86-28-85220739
_publ_section_title
;
16-<i>O</i>-Methylcafestol
;
loop_
    _publ_author_name
    _publ_author_address
    'Xia-Li Liao'
;
Chengdu Institute of Biology,
Chinese Academy of Sciences,
Chengdu 610041,
People's Republic of China
;
    'Xiao-Zhen Chen'
;
Chengdu Institute of Biology,
Chinese Academy of Sciences,
Chengdu 610041,
People's Republic of China
;
    'Kai-Bei Yu'
;
Chengdu Institute of Organic Chemistry,
Chinese Academy of Sciences,
Chengdu 610041,
People's Republic of China
;
    'Guo-You Li'
;
Chengdu Institute of Biology,
Chinese Academy of Sciences,
Chengdu 610041,
People's Republic of China
;
data_I
_audit_creation_method     SHELXL-97
_chemical_name_systematic
;
(3b<i>S</i>,5a<i>S</i>,7<i>R</i>,8<i>R</i>,10a<i>R</i>,10b<i>S</i>)-
7-methoxy-10b-methyl-3b,4,5,6,7,8,9,10,10a,10b,11,12-dodecahydro-5a,8-methano-
5a<i>H</i>-cycloheptal[5,6]naphtho[2,1-<i>b</i>]furan-7-methanol
;
_chemical_name_common     '16-<i>O</i>-Methylcafestol'
_chemical_formula_moiety     'C21 H30 O3'
_chemical_formula_sum     'C21 H30 O3'
_chemical_formula_iupac     'C21 H30 O3'
_chemical_formula_weight     330.45
_chemical_melting_point     448
_symmetry_cell_setting     Monoclinic
_symmetry_space_group_name_H-M     'P 21'
_symmetry_space_group_name_Hall     'P 2yb'
loop_
    _symmetry_equiv_pos_as_xyz
    'x, y, z'
    '-x, y+1/2, -z'
_cell_length_a     10.6399(9)
_cell_length_b     7.0001(5)
_cell_length_c     11.5765(12)
_cell_angle_alpha     90.00
_cell_angle_beta     92.640(5)
_cell_angle_gamma     90.00
_cell_volume     861.31(13)
_cell_formula_units_Z     2
_cell_measurement_reflns_used     2892
_cell_measurement_theta_min     3.40
_cell_measurement_theta_max     27.50
_cell_measurement_temperature     93(2)
_exptl_crystal_description     Prism
_exptl_crystal_colour     Colorless
_exptl_crystal_size_max     0.50
_exptl_crystal_size_mid     0.33
_exptl_crystal_size_min     0.20
_exptl_crystal_density_diffrn     1.274
_exptl_crystal_density_meas     ?
_exptl_crystal_density_method     'not measured'
_exptl_crystal_F_000     360
_exptl_absorpt_coefficient_mu     0.083
_exptl_absorpt_correction_type     none
_exptl_absorpt_process_details     ?
_exptl_absorpt_correction_T_min     ?
_exptl_absorpt_correction_T_max     ?
_exptl_special_details
;
^13^C NMR (150 MHz, CDCl~3~, \d, p.p.m.):
148.8(C3), 140.6(C19), 120.1(C4), 108.3(C18), 87.0(C16),
60.5(C17), 52.1(C5), 49.1(C15), 48.9(C21), 44.4(C8),
44.3(C9), 41.5(C13), 41.0(C7), 38.7(C10), 37.8(C14), 35.8(C1),
25.7(C12), 23.1(C6), 20.6(C2), 19.2(C11), 13.3(C20).
;
_diffrn_ambient_temperature     93(2)
_diffrn_radiation_type     MoK\a
_diffrn_radiation_wavelength     0.71073
_diffrn_radiation_source     'Rotating Anode'
_diffrn_radiation_monochromator     graphite
_diffrn_measurement_device_type     'Rigaku SPIDER'
_diffrn_measurement_method     '\w scans'
_diffrn_detector_area_resol_mean     ?
_diffrn_reflns_number     6921
_diffrn_reflns_av_R_equivalents     0.0289
_diffrn_reflns_av_sigmaI/netI     0.0307
_diffrn_reflns_theta_min     3.40
_diffrn_reflns_theta_max     27.47
_diffrn_reflns_theta_full     27.47
_diffrn_measured_fraction_theta_max     0.993
_diffrn_measured_fraction_theta_full     0.993
_diffrn_reflns_limit_h_min     -12
_diffrn_reflns_limit_h_max     13
_diffrn_reflns_limit_k_min     -9
_diffrn_reflns_limit_k_max     9
_diffrn_reflns_limit_l_min     -15
_diffrn_reflns_limit_l_max     13
_diffrn_standards_number     0
_diffrn_standards_interval_count     0
_diffrn_standards_interval_time     0
_diffrn_standards_decay_%     0
_refine_special_details
;
Refinement of <i>F</i>^2^ against ALL reflections. The weighted <i>R</i>-factor
wR and goodness of fit <i>S</i> are based on <i>F</i>^2^, conventional
<i>R</i>-factors <i>R</i> are based on <i>F</i>, with <i>F</i> set to zero for
negative <i>F</i>^2^. The threshold expression of <i>F</i>^2^ >
\s(<i>F</i>^2^) is used only for calculating <i>R</i>-factors(gt) etc. and is
not relevant to the choice of reflections for refinement. <i>R</i>-factors
based on <i>F</i>^2^ are statistically about twice as large as those based on
<i>F</i>, and <i>R</i>- factors based on ALL data will be even larger.
;
_reflns_number_total     2116
_reflns_number_gt     1961
_reflns_threshold_expression     I>2sigma(I)
_refine_ls_structure_factor_coef     Fsqd
_refine_ls_matrix_type     full
_refine_ls_R_factor_all     0.0348
_refine_ls_R_factor_gt     0.0308
_refine_ls_wR_factor_gt     0.0669
_refine_ls_wR_factor_ref     0.0688
_refine_ls_goodness_of_fit_ref     1.000
_refine_ls_restrained_S_all     1.000
_refine_ls_number_reflns     2116
_refine_ls_number_parameters     223
_refine_ls_number_restraints     1
_refine_ls_hydrogen_treatment     mixed
_refine_ls_weighting_scheme     calc
_refine_ls_weighting_details
           'calc w=1/[\s^2^(Fo^2^)+(0.0309P)^2^+0.16P] where P=(Fo^2^+2Fc^2^)/3'
_atom_sites_solution_hydrogens     geom
_atom_sites_solution_primary     direct
_atom_sites_solution_secondary     difmap
_refine_ls_shift/su_max     0.000
_refine_ls_shift/su_mean     0.000
_refine_diff_density_max     0.223
_refine_diff_density_min     -0.149
_refine_ls_extinction_method     none
_refine_ls_extinction_coef     ?
loop_
    _atom_type_symbol
    _atom_type_description
    _atom_type_scat_dispersion_real
    _atom_type_scat_dispersion_imag
    _atom_type_scat_source
    'C' 'C' 0.0033 0.0000
                         'International Tables Vol C Tables 4.2.6.8 and 6.1.1.4'
    'H' 'H' 0.0000 0.0000
                         'International Tables Vol C Tables 4.2.6.8 and 6.1.1.4'
    'O' 'O' 0.0106 0.0000
                         'International Tables Vol C Tables 4.2.6.8 and 6.1.1.4'
_computing_data_collection     'RAPID-AUTO (Rigaku, 2004)'
_computing_cell_refinement     'RAPID-AUTO (Rigaku, 2004)'
_computing_data_reduction     'RAPID-AUTO (Rigaku, 2004)'
_computing_structure_solution     'SHELXS97 (Sheldrick, 2008)'
_computing_structure_refinement     'SHELXL97 (Sheldrick, 2008)'
_computing_molecular_graphics     'ORTEP-3 for Windows (Farrugia, 1997)'
_computing_publication_material     'SHELXL97 (Sheldrick, 2008)'
loop_
    _atom_site_type_symbol
    _atom_site_label
    _atom_site_fract_x
    _atom_site_fract_y
    _atom_site_fract_z
    _atom_site_U_iso_or_equiv
    _atom_site_adp_type
    _atom_site_calc_flag
    _atom_site_refinement_flags
    _atom_site_occupancy
    _atom_site_disorder_assembly
    _atom_site_disorder_group
    O O1 0.09240(11) 0.1142(2) 0.60603(10) 0.0202(3) Uani d . 1 . .
    O O2 0.91263(11) 0.64850(18) 0.83888(10) 0.0180(3) Uani d . 1 . .
    O O3 1.04079(14) 0.3897(2) 0.97682(12) 0.0259(3) Uani d . 1 . .
    C C1 0.41584(16) 0.0015(3) 0.73392(16) 0.0173(4) Uani d . 1 . .
    H H1A 0.4554 -0.0512 0.6651 0.021 Uiso calc R 1 . .
    H H1B 0.4492 -0.0705 0.8022 0.021 Uiso calc R 1 . .
    C C2 0.27216(16) -0.0310(3) 0.72069(16) 0.0196(4) Uani d . 1 . .
    H H2A 0.2544 -0.1577 0.6857 0.024 Uiso calc R 1 . .
    H H2B 0.2349 -0.0272 0.7975 0.024 Uiso calc R 1 . .
    C C3 0.21656(16) 0.1217(3) 0.64550(14) 0.0167(4) Uani d . 1 . .
    C C4 0.27270(16) 0.2813(3) 0.60818(14) 0.0159(4) Uani d . 1 . .
    C C5 0.41066(16) 0.3158(3) 0.63354(15) 0.0148(4) Uani d . 1 . .
    H H5 0.4551 0.2495 0.5707 0.018 Uiso calc R 1 . .
    C C6 0.45291(16) 0.5236(3) 0.62997(15) 0.0174(4) Uani d . 1 . .
    H H6A 0.4238 0.5930 0.6983 0.021 Uiso calc R 1 . .
    H H6B 0.4167 0.5865 0.5594 0.021 Uiso calc R 1 . .
    C C7 0.59643(16) 0.5269(3) 0.62984(15) 0.0175(4) Uani d . 1 . .
    H H7A 0.6254 0.6613 0.6279 0.021 Uiso calc R 1 . .
    H H7B 0.6238 0.4632 0.5589 0.021 Uiso calc R 1 . .
    C C8 0.65845(16) 0.4275(3) 0.73580(14) 0.0148(4) Uani d . 1 . .
    C C9 0.60201(16) 0.2259(2) 0.75520(15) 0.0141(4) Uani d . 1 . .
    H H9 0.6291 0.1485 0.6881 0.017 Uiso calc R 1 . .
    C C10 0.45483(16) 0.2142(3) 0.74799(15) 0.0145(4) Uani d . 1 . .
    C C11 0.66860(16) 0.1311(3) 0.86261(14) 0.0175(4) Uani d . 1 . .
    H H11A 0.6107 0.0350 0.8935 0.021 Uiso calc R 1 . .
    H H11B 0.7433 0.0617 0.8367 0.021 Uiso calc R 1 . .
    C C12 0.71155(17) 0.2649(3) 0.96239(15) 0.0188(4) Uani d . 1 . .
    H H12A 0.6400 0.2854 1.0127 0.023 Uiso calc R 1 . .
    H H12B 0.7793 0.2009 1.0094 0.023 Uiso calc R 1 . .
    C C13 0.75979(16) 0.4604(3) 0.92313(15) 0.0161(4) Uani d . 1 . .
    H H13 0.7822 0.5436 0.9912 0.019 Uiso calc R 1 . .
    C C14 0.65661(17) 0.5522(3) 0.84587(15) 0.0167(4) Uani d . 1 . .
    H H14A 0.6765 0.6872 0.8288 0.020 Uiso calc R 1 . .
    H H14B 0.5740 0.5457 0.8817 0.020 Uiso calc R 1 . .
    C C15 0.80304(16) 0.4041(3) 0.72158(14) 0.0166(4) Uani d . 1 . .
    H H15A 0.8227 0.2716 0.6986 0.020 Uiso calc R 1 . .
    H H15B 0.8319 0.4923 0.6614 0.020 Uiso calc R 1 . .
    C C16 0.86878(16) 0.4516(3) 0.84003(15) 0.0159(4) Uani d . 1 . .
    C C17 0.97698(17) 0.3184(3) 0.87504(15) 0.0198(4) Uani d . 1 . .
    H H17A 0.9441 0.1887 0.8897 0.024 Uiso calc R 1 . .
    H H17B 1.0362 0.3099 0.8117 0.024 Uiso calc R 1 . .
    C C18 0.17903(17) 0.3819(3) 0.53822(16) 0.0201(4) Uani d . 1 . .
    H H18 0.1897 0.4990 0.4983 0.024 Uiso calc R 1 . .
    C C19 0.07310(17) 0.2766(3) 0.54064(16) 0.0213(4) Uani d . 1 . .
    H H19 -0.0046 0.3101 0.5023 0.026 Uiso calc R 1 . .
    C C20 0.39111(16) 0.2962(3) 0.85393(15) 0.0181(4) Uani d . 1 . .
    H H20A 0.4278 0.2371 0.9244 0.022 Uiso calc R 1 . .
    H H20B 0.3007 0.2690 0.8475 0.022 Uiso calc R 1 . .
    H H20C 0.4043 0.4347 0.8573 0.022 Uiso calc R 1 . .
    C C21 1.01924(17) 0.6855(3) 0.77196(17) 0.0233(4) Uani d . 1 . .
    H H21A 1.0082 0.6217 0.6968 0.028 Uiso calc R 1 . .
    H H21B 1.0953 0.6368 0.8129 0.028 Uiso calc R 1 . .
    H H21C 1.0275 0.8235 0.7601 0.028 Uiso calc R 1 . .
    H H3O 1.052(2) 0.302(4) 1.021(2) 0.043(8) Uiso d . 1 . .
loop_
    _atom_site_aniso_label
    _atom_site_aniso_U_11
    _atom_site_aniso_U_22
    _atom_site_aniso_U_33
    _atom_site_aniso_U_12
    _atom_site_aniso_U_13
    _atom_site_aniso_U_23
    O1 0.0154(6) 0.0215(7) 0.0235(7) -0.0012(6) -0.0020(5) -0.0019(6)
    O2 0.0194(6) 0.0162(7) 0.0184(6) -0.0047(5) 0.0000(5) 0.0010(5)
    O3 0.0326(8) 0.0219(8) 0.0221(7) -0.0020(6) -0.0116(6) 0.0034(6)
    C1 0.0173(9) 0.0132(9) 0.0210(9) -0.0003(7) -0.0024(7) 0.0013(7)
    C2 0.0195(9) 0.0148(9) 0.0245(10) -0.0037(7) -0.0004(7) 0.0005(7)
    C3 0.0129(8) 0.0196(9) 0.0172(8) -0.0006(8) -0.0015(6) -0.0029(8)
    C4 0.0178(9) 0.0166(9) 0.0135(8) 0.0014(7) 0.0009(6) -0.0031(7)
    C5 0.0152(8) 0.0135(9) 0.0157(8) -0.0008(7) 0.0002(6) -0.0001(7)
    C6 0.0190(9) 0.0149(9) 0.0181(9) -0.0007(7) -0.0007(7) 0.0046(7)
    C7 0.0180(9) 0.0169(9) 0.0174(9) -0.0043(7) -0.0002(7) 0.0034(7)
    C8 0.0156(8) 0.0135(8) 0.0154(8) -0.0015(7) 0.0008(6) 0.0010(7)
    C9 0.0145(8) 0.0129(8) 0.0148(9) -0.0011(7) 0.0007(6) -0.0016(7)
    C10 0.0156(8) 0.0123(8) 0.0154(9) -0.0008(7) -0.0009(7) 0.0012(7)
    C11 0.0181(9) 0.0138(8) 0.0204(9) -0.0018(8) -0.0016(7) 0.0021(8)
    C12 0.0204(9) 0.0207(10) 0.0152(9) -0.0047(8) -0.0016(7) 0.0031(8)
    C13 0.0187(9) 0.0160(9) 0.0135(8) -0.0038(7) 0.0007(7) -0.0025(7)
    C14 0.0170(9) 0.0132(8) 0.0199(9) -0.0024(7) 0.0018(7) -0.0026(7)
    C15 0.0164(8) 0.0181(9) 0.0155(8) -0.0021(7) 0.0014(6) -0.0003(7)
    C16 0.0168(9) 0.0133(9) 0.0176(9) -0.0038(7) -0.0011(7) -0.0005(7)
    C17 0.0199(9) 0.0204(10) 0.0189(9) -0.0016(8) -0.0030(7) -0.0015(8)
    C18 0.0207(9) 0.0206(10) 0.0190(9) 0.0023(8) -0.0006(7) -0.0002(8)
    C19 0.0182(9) 0.0253(10) 0.0201(9) 0.0035(8) -0.0024(7) 0.0001(8)
    C20 0.0167(8) 0.0204(9) 0.0171(9) -0.0037(8) 0.0007(7) 0.0000(8)
    C21 0.0212(9) 0.0271(11) 0.0215(10) -0.0078(8) 0.0002(7) 0.0039(8)
_geom_special_details
;
All esds (except the esd in the dihedral angle between two l.s. planes) are
estimated using the full covariance matrix. The cell esds are taken into
account individually in the estimation of esds in distances, angles and
torsion angles; correlations between esds in cell parameters are only used
when they are defined by crystal symmetry. An approximate (isotropic)
treatment of cell esds is used for estimating esds involving l.s. planes.
;
loop_
    _geom_bond_atom_site_label_1
    _geom_bond_atom_site_label_2
    _geom_bond_site_symmetry_2
    _geom_bond_distance
    _geom_bond_publ_flag
    O1 C19 . 1.376(2) ?
    O1 C3 . 1.379(2) ?
    O2 C21 . 1.427(2) ?
    O2 C16 . 1.455(2) ?
    O3 C17 . 1.423(2) ?
    O3 H3O . 0.81(3) ?
    C1 C2 . 1.546(2) ?
    C1 C10 . 1.552(2) ?
    C1 H1A . 0.9900 ?
    C1 H1B . 0.9900 ?
    C2 C3 . 1.484(3) ?
    C2 H2A . 0.9900 ?
    C2 H2B . 0.9900 ?
    C3 C4 . 1.347(3) ?
    C4 C18 . 1.439(2) ?
    C4 C5 . 1.503(2) ?
    C5 C6 . 1.524(3) ?
    C5 C10 . 1.557(2) ?
    C5 H5 . 1.0000 ?
    C6 C7 . 1.527(2) ?
    C6 H6A . 0.9900 ?
    C6 H6B . 0.9900 ?
    C7 C8 . 1.533(2) ?
    C7 H7A . 0.9900 ?
    C7 H7B . 0.9900 ?
    C8 C14 . 1.546(2) ?
    C8 C9 . 1.554(2) ?
    C8 C15 . 1.563(2) ?
    C9 C11 . 1.552(2) ?
    C9 C10 . 1.566(2) ?
    C9 H9 . 1.0000 ?
    C10 C20 . 1.539(2) ?
    C11 C12 . 1.540(2) ?
    C11 H11A . 0.9900 ?
    C11 H11B . 0.9900 ?
    C12 C13 . 1.538(3) ?
    C12 H12A . 0.9900 ?
    C12 H12B . 0.9900 ?
    C13 C14 . 1.526(3) ?
    C13 C16 . 1.542(2) ?
    C13 H13 . 1.0000 ?
    C14 H14A . 0.9900 ?
    C14 H14B . 0.9900 ?
    C15 C16 . 1.547(2) ?
    C15 H15A . 0.9900 ?
    C15 H15B . 0.9900 ?
    C16 C17 . 1.522(3) ?
    C17 H17A . 0.9900 ?
    C17 H17B . 0.9900 ?
    C18 C19 . 1.348(3) ?
    C18 H18 . 0.9500 ?
    C19 H19 . 0.9500 ?
    C20 H20A . 0.9800 ?
    C20 H20B . 0.9800 ?
    C20 H20C . 0.9800 ?
    C21 H21A . 0.9800 ?
    C21 H21B . 0.9800 ?
    C21 H21C . 0.9800 ?
loop_
    _geom_angle_atom_site_label_1
    _geom_angle_atom_site_label_2
    _geom_angle_atom_site_label_3
    _geom_angle_site_symmetry_1
    _geom_angle_site_symmetry_3
    _geom_angle
    _geom_angle_publ_flag
    C19 O1 C3 . . 105.49(14) ?
    C21 O2 C16 . . 116.12(14) ?
    C17 O3 H3O . . 107.8(19) ?
    C2 C1 C10 . . 114.20(14) ?
    C2 C1 H1A . . 108.7 ?
    C10 C1 H1A . . 108.7 ?
    C2 C1 H1B . . 108.7 ?
    C10 C1 H1B . . 108.7 ?
    H1A C1 H1B . . 107.6 ?
    C3 C2 C1 . . 108.51(15) ?
    C3 C2 H2A . . 110.0 ?
    C1 C2 H2A . . 110.0 ?
    C3 C2 H2B . . 110.0 ?
    C1 C2 H2B . . 110.0 ?
    H2A C2 H2B . . 108.4 ?
    C4 C3 O1 . . 110.95(16) ?
    C4 C3 C2 . . 127.93(15) ?
    O1 C3 C2 . . 121.11(16) ?
    C3 C4 C18 . . 106.28(15) ?
    C3 C4 C5 . . 120.92(16) ?
    C18 C4 C5 . . 132.55(17) ?
    C4 C5 C6 . . 115.76(15) ?
    C4 C5 C10 . . 110.29(14) ?
    C6 C5 C10 . . 112.40(14) ?
    C4 C5 H5 . . 105.9 ?
    C6 C5 H5 . . 105.9 ?
    C10 C5 H5 . . 105.9 ?
    C5 C6 C7 . . 108.12(15) ?
    C5 C6 H6A . . 110.1 ?
    C7 C6 H6A . . 110.1 ?
    C5 C6 H6B . . 110.1 ?
    C7 C6 H6B . . 110.1 ?
    H6A C6 H6B . . 108.4 ?
    C6 C7 C8 . . 112.69(14) ?
    C6 C7 H7A . . 109.1 ?
    C8 C7 H7A . . 109.1 ?
    C6 C7 H7B . . 109.1 ?
    C8 C7 H7B . . 109.1 ?
    H7A C7 H7B . . 107.8 ?
    C7 C8 C14 . . 112.44(15) ?
    C7 C8 C9 . . 111.91(14) ?
    C14 C8 C9 . . 111.97(14) ?
    C7 C8 C15 . . 110.65(13) ?
    C14 C8 C15 . . 101.29(13) ?
    C9 C8 C15 . . 108.00(14) ?
    C11 C9 C8 . . 109.82(14) ?
    C11 C9 C10 . . 116.03(14) ?
    C8 C9 C10 . . 115.59(14) ?
    C11 C9 H9 . . 104.7 ?
    C8 C9 H9 . . 104.7 ?
    C10 C9 H9 . . 104.7 ?
    C20 C10 C1 . . 108.40(15) ?
    C20 C10 C5 . . 112.40(14) ?
    C1 C10 C5 . . 106.25(14) ?
    C20 C10 C9 . . 114.45(14) ?
    C1 C10 C9 . . 108.50(14) ?
    C5 C10 C9 . . 106.46(14) ?
    C12 C11 C9 . . 116.73(16) ?
    C12 C11 H11A . . 108.1 ?
    C9 C11 H11A . . 108.1 ?
    C12 C11 H11B . . 108.1 ?
    C9 C11 H11B . . 108.1 ?
    H11A C11 H11B . . 107.3 ?
    C13 C12 C11 . . 114.28(14) ?
    C13 C12 H12A . . 108.7 ?
    C11 C12 H12A . . 108.7 ?
    C13 C12 H12B . . 108.7 ?
    C11 C12 H12B . . 108.7 ?
    H12A C12 H12B . . 107.6 ?
    C14 C13 C12 . . 107.89(15) ?
    C14 C13 C16 . . 101.10(14) ?
    C12 C13 C16 . . 114.82(15) ?
    C14 C13 H13 . . 110.9 ?
    C12 C13 H13 . . 110.9 ?
    C16 C13 H13 . . 110.9 ?
    C13 C14 C8 . . 102.08(14) ?
    C13 C14 H14A . . 111.4 ?
    C8 C14 H14A . . 111.4 ?
    C13 C14 H14B . . 111.4 ?
    C8 C14 H14B . . 111.4 ?
    H14A C14 H14B . . 109.2 ?
    C16 C15 C8 . . 106.93(13) ?
    C16 C15 H15A . . 110.3 ?
    C8 C15 H15A . . 110.3 ?
    C16 C15 H15B . . 110.3 ?
    C8 C15 H15B . . 110.3 ?
    H15A C15 H15B . . 108.6 ?
    O2 C16 C17 . . 110.11(14) ?
    O2 C16 C13 . . 102.62(14) ?
    C17 C16 C13 . . 116.09(15) ?
    O2 C16 C15 . . 109.12(14) ?
    C17 C16 C15 . . 114.21(15) ?
    C13 C16 C15 . . 103.85(14) ?
    O3 C17 C16 . . 109.38(16) ?
    O3 C17 H17A . . 109.8 ?
    C16 C17 H17A . . 109.8 ?
    O3 C17 H17B . . 109.8 ?
    C16 C17 H17B . . 109.8 ?
    H17A C17 H17B . . 108.2 ?
    C19 C18 C4 . . 106.20(17) ?
    C19 C18 H18 . . 126.9 ?
    C4 C18 H18 . . 126.9 ?
    C18 C19 O1 . . 111.06(16) ?
    C18 C19 H19 . . 124.5 ?
    O1 C19 H19 . . 124.5 ?
    C10 C20 H20A . . 109.5 ?
    C10 C20 H20B . . 109.5 ?
    H20A C20 H20B . . 109.5 ?
    C10 C20 H20C . . 109.5 ?
    H20A C20 H20C . . 109.5 ?
    H20B C20 H20C . . 109.5 ?
    O2 C21 H21A . . 109.5 ?
    O2 C21 H21B . . 109.5 ?
    H21A C21 H21B . . 109.5 ?
    O2 C21 H21C . . 109.5 ?
    H21A C21 H21C . . 109.5 ?
    H21B C21 H21C . . 109.5 ?
loop_
    _geom_torsion_atom_site_label_1
    _geom_torsion_atom_site_label_2
    _geom_torsion_atom_site_label_3
    _geom_torsion_atom_site_label_4
    _geom_torsion_site_symmetry_1
    _geom_torsion_site_symmetry_2
    _geom_torsion_site_symmetry_3
    _geom_torsion_site_symmetry_4
    _geom_torsion
    _geom_torsion_publ_flag
    C10 C1 C2 C3 . . . . 40.0(2) ?
    C19 O1 C3 C4 . . . . 0.62(19) ?
    C19 O1 C3 C2 . . . . 179.58(16) ?
    C1 C2 C3 C4 . . . . -10.1(3) ?
    C1 C2 C3 O1 . . . . 171.15(15) ?
    O1 C3 C4 C18 . . . . -1.1(2) ?
    C2 C3 C4 C18 . . . . -179.94(18) ?
    O1 C3 C4 C5 . . . . -176.03(15) ?
    C2 C3 C4 C5 . . . . 5.1(3) ?
    C3 C4 C5 C6 . . . . -157.29(16) ?
    C18 C4 C5 C6 . . . . 29.3(3) ?
    C3 C4 C5 C10 . . . . -28.3(2) ?
    C18 C4 C5 C10 . . . . 158.29(18) ?
    C4 C5 C6 C7 . . . . -167.16(13) ?
    C10 C5 C6 C7 . . . . 64.86(18) ?
    C5 C6 C7 C8 . . . . -58.46(19) ?
    C6 C7 C8 C14 . . . . -77.13(19) ?
    C6 C7 C8 C9 . . . . 49.9(2) ?
    C6 C7 C8 C15 . . . . 170.41(15) ?
    C7 C8 C9 C11 . . . . 179.55(14) ?
    C14 C8 C9 C11 . . . . -53.16(18) ?
    C15 C8 C9 C11 . . . . 57.52(17) ?
    C7 C8 C9 C10 . . . . -46.8(2) ?
    C14 C8 C9 C10 . . . . 80.45(18) ?
    C15 C8 C9 C10 . . . . -168.87(14) ?
    C2 C1 C10 C20 . . . . 57.47(19) ?
    C2 C1 C10 C5 . . . . -63.55(19) ?
    C2 C1 C10 C9 . . . . -177.68(14) ?
    C4 C5 C10 C20 . . . . -64.11(19) ?
    C6 C5 C10 C20 . . . . 66.70(18) ?
    C4 C5 C10 C1 . . . . 54.31(18) ?
    C6 C5 C10 C1 . . . . -174.88(14) ?
    C4 C5 C10 C9 . . . . 169.83(14) ?
    C6 C5 C10 C9 . . . . -59.36(18) ?
    C11 C9 C10 C20 . . . . 55.9(2) ?
    C8 C9 C10 C20 . . . . -74.85(19) ?
    C11 C9 C10 C1 . . . . -65.34(19) ?
    C8 C9 C10 C1 . . . . 163.96(14) ?
    C11 C9 C10 C5 . . . . -179.33(14) ?
    C8 C9 C10 C5 . . . . 49.96(19) ?
    C8 C9 C11 C12 . . . . 33.6(2) ?
    C10 C9 C11 C12 . . . . -99.74(18) ?
    C9 C11 C12 C13 . . . . -36.3(2) ?
    C11 C12 C13 C14 . . . . 55.56(19) ?
    C11 C12 C13 C16 . . . . -56.3(2) ?
    C12 C13 C14 C8 . . . . -70.78(16) ?
    C16 C13 C14 C8 . . . . 50.07(16) ?
    C7 C8 C14 C13 . . . . -160.51(14) ?
    C9 C8 C14 C13 . . . . 72.48(16) ?
    C15 C8 C14 C13 . . . . -42.38(16) ?
    C7 C8 C15 C16 . . . . 138.40(15) ?
    C14 C8 C15 C16 . . . . 18.98(18) ?
    C9 C8 C15 C16 . . . . -98.79(16) ?
    C21 O2 C16 C17 . . . . 53.11(19) ?
    C21 O2 C16 C13 . . . . 177.30(14) ?
    C21 O2 C16 C15 . . . . -72.99(18) ?
    C14 C13 C16 O2 . . . . 76.47(16) ?
    C12 C13 C16 O2 . . . . -167.70(14) ?
    C14 C13 C16 C17 . . . . -163.39(15) ?
    C12 C13 C16 C17 . . . . -47.6(2) ?
    C14 C13 C16 C15 . . . . -37.17(17) ?
    C12 C13 C16 C15 . . . . 78.65(18) ?
    C8 C15 C16 O2 . . . . -97.88(16) ?
    C8 C15 C16 C17 . . . . 138.41(16) ?
    C8 C15 C16 C13 . . . . 11.01(19) ?
    O2 C16 C17 O3 . . . . 49.13(19) ?
    C13 C16 C17 O3 . . . . -66.9(2) ?
    C15 C16 C17 O3 . . . . 172.30(15) ?
    C3 C4 C18 C19 . . . . 1.1(2) ?
    C5 C4 C18 C19 . . . . 175.23(18) ?
    C4 C18 C19 O1 . . . . -0.8(2) ?
    C3 O1 C19 C18 . . . . 0.1(2) ?
loop_
    _geom_hbond_atom_site_label_D
    _geom_hbond_atom_site_label_H
    _geom_hbond_atom_site_label_A
    _geom_hbond_site_symmetry_A
    _geom_hbond_distance_DH
    _geom_hbond_distance_HA
    _geom_hbond_distance_DA
    _geom_hbond_angle_DHA
    O3 H3O O2 2_747 0.81(3) 1.97(3) 2.7479(19) 163(3)
