# Supplementary material for: 16-O-Methyl­cafestol
Source: Acta Crystallogr Sect E Struct Rep Online. 2010 Mar 6;66(Pt 4):o760. doi: 10.1107/S1600536810007920 (PMC2983991; doi:10.1107/S1600536810007920)
Supplement: Supplementary file 2 [file e-66-0o760-Isup2.hkl]

# 
# h,k,l, Fc-squared, Fo-squared, sigma(Fo-squared) and status flag 
# 
data_I
_shelx_title ' Y2782 in P2(1)' 
_shelx_refln_list_code          4 
_shelx_F_calc_maximum      113.64 
_exptl_crystal_F_000       360.00 
_reflns_d_resolution_high  0.7704 
 
loop_ 
 _symmetry_equiv_pos_as_xyz 
 'x, y, z' 
 '-x, y+1/2, -z' 
 
_cell_length_a    10.6399 
_cell_length_b     7.0001 
_cell_length_c    11.5765 
_cell_angle_alpha  90.000 
_cell_angle_beta   92.640 
_cell_angle_gamma  90.000 
 
_shelx_F_squared_multiplier     1.000 
 
loop_ 
 _refln_index_h 
 _refln_index_k 
 _refln_index_l 
 _refln_F_squared_calc 
 _refln_F_squared_meas 
 _refln_F_squared_sigma 
 _refln_observed_status 
   2   0   0      186.02      166.06      3.06 o 
   3   0   0     1357.67     1304.19      8.18 o 
   4   0   0       97.28      107.34      3.41 o 
   5   0   0      437.41      440.39     17.38 o 
   6   0   0      815.25      809.86     12.62 o 
   7   0   0        0.20        2.21      1.42 o 
   8   0   0       64.34       55.07      2.84 o 
   9   0   0        4.71        3.11      1.81 o 
  10   0   0       47.43       37.54      2.82 o 
  11   0   0       12.15       22.44      6.04 o 
  12   0   0       28.68       31.00      6.91 o 
  13   0   0       12.66       10.60      4.68 o 
   1   1   0     3507.55     3522.54     14.67 o 
   2   1   0      357.86      347.31      2.16 o 
   3   1   0     1348.75     1282.30      7.55 o 
   4   1   0        2.59        4.02      0.39 o 
   5   1   0      327.41      337.56      7.44 o 
   6   1   0        9.97        9.56      0.82 o 
   7   1   0      481.66      469.51      7.38 o 
   8   1   0      238.69      237.76      4.31 o 
   9   1   0      147.14      145.91      4.10 o 
  10   1   0      155.49      146.74      4.68 o 
  11   1   0       37.01       44.76      3.10 o 
  12   1   0        9.95        9.88      4.93 o 
  13   1   0        1.79        5.71      3.25 o 
   0   2   0       28.68       28.95      1.27 o 
   1   2   0      401.10      371.92      3.20 o 
   2   2   0      645.33      651.62      4.33 o 
   3   2   0      446.13      432.88      3.52 o 
   4   2   0      325.91      331.07      4.74 o 
   5   2   0      422.16      411.96      5.62 o 
   6   2   0      136.34      139.60      3.83 o 
   7   2   0      145.73      153.90      4.14 o 
   8   2   0        3.37        3.98      2.53 o 
   9   2   0      365.06      370.41      8.23 o 
  10   2   0      109.61      115.35      4.65 o 
  11   2   0       41.17       36.20      3.03 o 
  12   2   0       35.65       35.86      4.80 o 
  13   2   0      110.06      128.36     10.23 o 
   1   3   0      825.29      902.64      7.33 o 
   2   3   0     1027.14     1067.12     10.19 o 
   3   3   0       88.97       95.55      2.46 o 
   4   3   0      110.60      111.44      2.70 o 
   5   3   0       26.22       28.63      0.94 o 
   6   3   0      300.69      302.56      5.67 o 
   7   3   0       70.24       66.49      3.45 o 
   8   3   0      483.70      501.02      8.06 o 
   9   3   0       44.16       45.81      3.33 o 
  10   3   0       25.79       28.49      2.91 o 
  11   3   0       60.65       68.83      3.96 o 
  12   3   0       22.31       19.24      3.02 o 
  13   3   0       67.61       66.07      6.16 o 
   0   4   0       25.76       32.66      3.40 o 
   1   4   0     1482.07     1600.87     17.85 o 
   2   4   0       48.92       50.75      2.02 o 
   3   4   0       94.45       93.41      2.26 o 
   4   4   0       32.65       31.47      2.04 o 
   5   4   0       35.15       32.89      1.65 o 
   6   4   0      201.17      190.72      3.13 o 
   7   4   0      464.31      461.59      9.63 o 
   8   4   0       55.25       55.30      3.53 o 
   9   4   0      137.99      136.92      5.09 o 
  10   4   0       35.33       36.00      3.20 o 
  11   4   0        3.41        4.41      2.75 o 
  12   4   0       13.74       11.73      2.45 o 
   1   5   0      261.75      270.70      4.72 o 
   2   5   0      138.37      153.16      3.53 o 
   3   5   0       13.95       16.22      1.70 o 
   4   5   0       10.70        9.37      1.41 o 
   5   5   0       21.78       21.22      1.75 o 
   6   5   0       43.04       40.23      1.95 o 
   7   5   0      169.72      169.94      5.77 o 
   8   5   0       75.95       78.47      4.27 o 
   9   5   0       46.11       51.66      3.86 o 
  10   5   0       23.67       19.07      2.90 o 
  11   5   0       16.59       11.74      2.69 o 
   0   6   0      180.27      192.52      6.82 o 
   1   6   0       87.29       80.76      3.51 o 
   2   6   0      276.77      288.00      6.09 o 
   3   6   0       24.39       24.84      2.04 o 
   4   6   0        1.50        3.36      1.43 o 
   5   6   0      219.41      217.25      5.38 o 
   6   6   0      157.10      151.29      5.14 o 
   7   6   0       49.35       45.35      3.39 o 
   8   6   0       58.31       59.24      4.10 o 
   9   6   0        0.18        3.71      2.13 o 
  10   6   0       17.52       16.77      3.30 o 
   1   7   0       12.93       15.83      2.40 o 
   2   7   0      278.81      264.11      6.06 o 
   3   7   0       51.04       55.54      2.90 o 
   4   7   0       18.27       11.55      2.37 o 
   5   7   0      208.19      220.68      6.21 o 
   6   7   0       30.20       29.34      3.01 o 
   7   7   0      297.48      329.33      7.85 o 
   8   7   0       85.87       90.26      4.82 o 
   0   8   0       68.67       66.26      5.77 o 
   1   8   0        4.21        5.11      1.70 o 
   2   8   0        7.70        7.18      1.56 o 
   3   8   0       48.24       49.56      3.06 o 
   4   8   0       10.74        9.83      2.33 o 
   5   8   0        6.78        5.82      2.10 o 
   6   8   0       31.06       31.92      3.52 o 
   1   9   0       41.47       42.47      4.41 o 
 -13   0   1        9.56        9.52      5.46 o 
 -12   0   1       50.20       59.38      7.88 o 
 -11   0   1      155.88      145.20     10.49 o 
 -10   0   1        4.51        5.39      3.45 o 
  -9   0   1       12.09       13.56      1.98 o 
  -8   0   1        3.74        4.12      1.02 o 
  -7   0   1        4.77        3.92      0.85 o 
  -6   0   1      668.09      684.55     10.03 o 
  -5   0   1     2602.32     2775.12     46.26 o 
  -4   0   1     1117.49     1112.29      7.48 o 
  -3   0   1     1174.68     1158.09      6.97 o 
  -2   0   1       30.85       29.07      0.94 o 
   2   0   1       39.27       36.85      1.24 o 
   3   0   1     2168.98     2146.96     32.90 o 
   4   0   1      139.81      148.98      3.07 o 
   5   0   1     1478.90     1636.49     49.50 o 
   6   0   1        3.84        2.08      1.04 o 
   7   0   1        5.54        6.88      1.47 o 
   8   0   1      330.94      317.31      5.89 o 
   9   0   1        4.99        1.50      0.90 o 
  10   0   1      151.74      115.58      4.12 o 
  11   0   1       30.21       43.47      7.43 o 
  12   0   1        2.06        1.50      2.94 o 
  13   0   1       19.88       23.92      6.04 o 
 -13   1   1        0.84        3.22      2.92 o 
 -12   1   1       29.54       30.91      4.83 o 
 -11   1   1       29.19       24.99      2.50 o 
 -10   1   1       30.51       29.08      2.52 o 
  -9   1   1        4.45        4.40      0.89 o 
  -8   1   1       30.64       23.19      2.05 o 
  -7   1   1       42.28       44.77      1.77 o 
  -6   1   1      449.05      461.87      4.52 o 
  -5   1   1      156.84      145.83      3.10 o 
  -4   1   1      183.84      181.64      2.13 o 
  -3   1   1      294.67      289.35      2.35 o 
  -2   1   1      300.62      269.77      3.61 o 
  -1   1   1     4267.73     4280.24     19.27 o 
   0   1   1     5277.10     5186.60     28.00 o 
   1   1   1      280.15      265.82      3.50 o 
   2   1   1      227.13      212.03      1.96 o 
   3   1   1      201.63      202.19      2.09 o 
   4   1   1      826.71      909.20     13.14 o 
   5   1   1      352.79      364.97      3.77 o 
   6   1   1      138.09      147.67      1.60 o 
   7   1   1        4.72        4.56      0.48 o 
   8   1   1       10.53       11.02      0.67 o 
   9   1   1      121.99      105.77      1.98 o 
  10   1   1       17.03       11.27      1.75 o 
  11   1   1       30.58       31.67      2.67 o 
  12   1   1        2.82        2.99      2.55 o 
  13   1   1        4.70        6.88      3.50 o 
 -13   2   1        5.21        5.13      3.85 o 
 -12   2   1       21.88       17.19      2.57 o 
 -11   2   1       14.53       16.35      2.52 o 
 -10   2   1       58.76       55.06      3.46 o 
  -9   2   1      104.18      101.23      4.21 o 
  -8   2   1        2.81        2.24      2.45 o 
  -7   2   1       86.73       80.25      2.80 o 
  -6   2   1       35.01       29.46      1.86 o 
  -5   2   1      215.63      204.15      2.62 o 
  -4   2   1       23.27       21.13      1.26 o 
  -3   2   1       24.01       23.20      1.06 o 
  -2   2   1     1947.75     1964.10     13.20 o 
  -1   2   1      814.71      841.32      5.58 o 
   0   2   1      108.55      100.01      1.30 o 
   1   2   1      310.58      304.97      3.64 o 
   2   2   1       67.38       64.40      1.19 o 
   3   2   1      235.73      239.39      3.85 o 
   4   2   1      370.75      384.35      4.74 o 
   5   2   1       17.07       17.66      1.89 o 
   6   2   1      152.12      155.05      3.96 o 
   7   2   1      155.05      153.31      4.28 o 
   8   2   1      221.34      229.19      7.38 o 
   9   2   1       35.93       32.06      2.83 o 
  10   2   1      143.63      139.20      5.14 o 
  11   2   1      116.04      116.66      4.61 o 
  12   2   1      156.02      161.12      7.76 o 
  13   2   1       42.90       50.63      5.41 o 
 -13   3   1      114.86      127.15      9.10 o 
 -12   3   1       18.00       18.88      2.57 o 
 -11   3   1       17.62       17.62      2.82 o 
 -10   3   1      201.96      204.80      5.91 o 
  -9   3   1      156.01      154.05      5.14 o 
  -8   3   1      119.94      121.90      4.57 o 
  -7   3   1      128.54      139.13      6.09 o 
  -6   3   1      195.50      186.43      4.07 o 
  -5   3   1      179.27      180.18      2.58 o 
  -4   3   1      247.03      254.36      4.51 o 
  -3   3   1       58.35       53.90      1.78 o 
  -2   3   1      676.63      723.22      7.16 o 
  -1   3   1     1064.25     1099.44      8.54 o 
   0   3   1      171.31      161.92      1.97 o 
   1   3   1      720.36      802.78     10.50 o 
   2   3   1       83.56       81.29      1.62 o 
   3   3   1      349.94      390.11      3.22 o 
   4   3   1      315.69      330.56      3.12 o 
   5   3   1      188.48      181.41      6.91 o 
   6   3   1      257.26      267.99      6.85 o 
   7   3   1      378.92      353.65      7.77 o 
   8   3   1      167.76      166.93      4.89 o 
   9   3   1      350.62      339.99      7.51 o 
  10   3   1       28.32       25.81      2.91 o 
  11   3   1       20.34       20.10      2.52 o 
  12   3   1       43.69       49.83      3.93 o 
 -12   4   1       42.32       44.43      3.78 o 
 -11   4   1       44.37       53.01      3.76 o 
 -10   4   1       78.07       83.44      4.42 o 
  -9   4   1       42.91       49.21      3.70 o 
  -8   4   1       53.39       49.12      3.48 o 
  -7   4   1      123.54      126.06      4.38 o 
  -6   4   1      198.04      193.29      5.48 o 
  -5   4   1      115.76      116.33      2.66 o 
  -4   4   1       16.90       24.53      1.74 o 
  -3   4   1      131.52      132.05      2.80 o 
  -2   4   1      105.50      112.52      3.08 o 
  -1   4   1      379.30      423.01      5.25 o 
   0   4   1      168.72      177.49      3.58 o 
   1   4   1       67.89       79.74      2.49 o 
   2   4   1      647.67      700.83      6.81 o 
   3   4   1      249.78      264.69      3.76 o 
   4   4   1        7.95        7.35      0.90 o 
   5   4   1       82.64       81.47      1.70 o 
   6   4   1      238.04      223.31      5.93 o 
   7   4   1      185.59      174.34      6.19 o 
   8   4   1       11.81        9.58      2.03 o 
   9   4   1       57.76       58.15      3.59 o 
  10   4   1        8.12        9.46      2.15 o 
  11   4   1        7.67        8.11      2.16 o 
  12   4   1       89.35      101.27      5.96 o 
 -11   5   1        1.54        6.03      2.17 o 
 -10   5   1       15.69       15.41      2.66 o 
  -9   5   1        1.52        3.40      1.67 o 
  -8   5   1       65.23       71.52      4.19 o 
  -7   5   1       63.14       56.51      3.39 o 
  -6   5   1        0.26        2.14      1.20 o 
  -5   5   1      254.87      248.82      4.38 o 
  -4   5   1      187.69      181.35      4.26 o 
  -3   5   1        8.00       10.53      1.38 o 
  -2   5   1       18.55       17.84      1.70 o 
  -1   5   1       25.14       26.05      2.15 o 
   0   5   1       40.01       39.91      2.79 o 
   1   5   1      363.57      347.53      5.33 o 
   2   5   1      147.18      146.74      3.52 o 
   3   5   1      115.27      104.70      2.95 o 
   4   5   1      162.32      157.40      3.85 o 
   5   5   1      111.52      110.71      2.91 o 
   6   5   1       55.00       53.91      3.26 o 
   7   5   1       69.64       67.90      3.71 o 
   8   5   1       64.59       66.94      3.92 o 
   9   5   1        2.46        5.33      2.61 o 
  10   5   1       39.92       48.05      3.92 o 
  11   5   1        3.27        4.79      2.58 o 
 -10   6   1       31.64       34.61      4.01 o 
  -9   6   1       77.79       84.53      5.08 o 
  -8   6   1       34.46       39.46      3.39 o 
  -7   6   1      290.09      297.69      6.95 o 
  -6   6   1       15.91       13.19      2.36 o 
  -5   6   1       10.60       14.07      2.09 o 
  -4   6   1       37.58       36.11      2.19 o 
  -3   6   1        6.43       10.40      1.60 o 
  -2   6   1      105.37      102.56      3.50 o 
  -1   6   1      153.43      151.61      4.10 o 
   0   6   1        0.86        2.02      1.15 o 
   1   6   1      204.88      208.16      4.50 o 
   2   6   1      194.81      194.51      5.48 o 
   3   6   1       48.10       46.28      2.49 o 
   4   6   1       56.29       52.01      2.51 o 
   5   6   1       32.32       28.44      2.01 o 
   6   6   1      140.56      138.58      4.98 o 
   7   6   1       65.25       66.83      3.88 o 
   8   6   1       67.78       71.55      4.09 o 
   9   6   1       53.03       56.84      4.27 o 
  10   6   1       34.37       36.22      3.94 o 
  -8   7   1        8.71        5.57      2.49 o 
  -7   7   1       23.49       25.01      3.12 o 
  -6   7   1       52.03       52.91      3.83 o 
  -5   7   1        7.60        6.33      2.03 o 
  -4   7   1       52.59       57.07      2.91 o 
  -3   7   1       99.44       92.10      3.59 o 
  -2   7   1       61.66       62.24      3.08 o 
  -1   7   1       66.56       74.02      4.38 o 
   0   7   1      218.54      223.50      4.89 o 
   1   7   1       27.37       26.18      3.02 o 
   2   7   1      117.55      116.83      3.68 o 
   3   7   1       29.47       28.05      2.13 o 
   4   7   1       28.45       27.08      2.19 o 
   5   7   1       30.88       34.10      3.22 o 
   6   7   1       41.39       45.58      3.59 o 
   7   7   1        3.65        5.21      2.33 o 
   8   7   1      134.28      150.45      5.57 o 
  -6   8   1        0.90        2.00      1.88 o 
  -5   8   1        9.51        9.24      2.02 o 
  -4   8   1        1.29        2.86      1.93 o 
  -3   8   1       36.40       36.56      2.72 o 
  -2   8   1        6.82        6.59      1.43 o 
  -1   8   1       71.59       75.81      3.89 o 
   0   8   1       25.69       24.38      3.11 o 
   1   8   1        6.67        7.17      1.74 o 
   2   8   1       13.29        9.77      1.83 o 
   3   8   1       36.94       35.89      2.59 o 
   4   8   1       19.52       20.11      2.54 o 
   5   8   1       21.99       27.68      3.11 o 
   6   8   1       10.21        8.43      2.49 o 
  -1   9   1       25.96       23.37      2.97 o 
   0   9   1      181.76      194.99      7.61 o 
   1   9   1       62.91       62.88      6.98 o 
 -13   0   2       29.20       20.84      4.88 o 
 -12   0   2       29.33       40.55      7.20 o 
 -11   0   2       42.93       58.04      7.72 o 
 -10   0   2        0.16        1.41      1.26 o 
  -9   0   2      140.46      135.23      5.18 o 
  -8   0   2      387.55      403.93      7.68 o 
  -7   0   2       74.88       74.91      2.47 o 
  -6   0   2      325.82      337.96      5.94 o 
  -5   0   2       51.52       53.58      2.50 o 
  -4   0   2     1237.82     1259.48     14.34 o 
  -3   0   2       21.58       18.42      1.05 o 
  -2   0   2      187.41      172.30      2.67 o 
  -1   0   2    12913.02    13066.58     96.76 o 
   0   0   2     1946.62     1875.72     21.67 o 
   1   0   2      787.14      765.95      5.59 o 
   2   0   2      773.61      744.89      5.26 o 
   3   0   2      155.90      154.50      3.23 o 
   4   0   2       46.76       46.30      1.38 o 
   5   0   2     1027.80     1164.30     45.25 o 
   6   0   2      261.62      266.46      5.03 o 
   7   0   2       22.17       20.06      1.90 o 
   8   0   2      113.54      119.89      4.29 o 
   9   0   2       66.72       69.23      3.61 o 
  10   0   2       37.80       35.75      2.50 o 
  11   0   2       39.00       44.23      6.12 o 
  12   0   2       68.76       77.06      8.00 o 
  13   0   2        2.42        2.77      4.75 o 
 -13   1   2       42.18       49.68      5.81 o 
 -12   1   2       46.13       58.01      5.21 o 
 -11   1   2       59.92       52.85      6.01 o 
 -10   1   2       13.87       15.93      2.29 o 
  -9   1   2       12.57       13.80      2.50 o 
  -8   1   2      274.62      259.79      4.32 o 
  -7   1   2      190.76      184.35      3.53 o 
  -6   1   2     1064.43     1141.69      8.48 o 
  -5   1   2      312.63      320.10      4.13 o 
  -4   1   2      126.12      112.84      1.70 o 
  -3   1   2     1229.94     1205.59      6.34 o 
  -2   1   2      575.53      534.08      5.16 o 
  -1   1   2     6075.53     5983.90     38.50 o 
   0   1   2      706.23      697.58      3.97 o 
   1   1   2      908.65      858.26      3.39 o 
   2   1   2      169.94      160.06      2.18 o 
   3   1   2       54.26       53.78      0.89 o 
   4   1   2        4.50        6.33      0.47 o 
   5   1   2      344.78      359.14      4.85 o 
   6   1   2      144.59      139.92      2.50 o 
   7   1   2      335.77      323.84      5.35 o 
   8   1   2       45.39       43.89      1.61 o 
   9   1   2       79.74       72.98      1.57 o 
  10   1   2       29.18       19.60      2.09 o 
  11   1   2       52.31       59.57      5.32 o 
  12   1   2       71.26       76.60      5.96 o 
  13   1   2       16.95       14.78      3.76 o 
 -13   2   2       25.89       23.94      5.89 o 
 -12   2   2        8.44        5.96      2.10 o 
 -11   2   2       16.22       16.19      2.46 o 
 -10   2   2       15.66       23.25      3.74 o 
  -9   2   2      160.76      156.85      7.55 o 
  -8   2   2      371.13      353.79      5.59 o 
  -7   2   2        0.58        1.53      0.62 o 
  -6   2   2       21.31       23.68      1.70 o 
  -5   2   2       88.64       92.92      2.60 o 
  -4   2   2      132.32      133.03      2.50 o 
  -3   2   2       70.47       85.44      1.52 o 
  -2   2   2      437.35      461.73      6.03 o 
  -1   2   2       27.48       23.87      0.93 o 
   0   2   2      739.55      704.26      3.64 o 
   1   2   2     1338.01     1304.88      8.62 o 
   2   2   2     1057.72     1090.19      8.01 o 
   3   2   2      593.02      585.12      6.38 o 
   5   2   2      378.55      413.74      5.65 o 
   6   2   2       50.04       48.64      2.55 o 
   7   2   2        9.64        9.82      1.75 o 
   8   2   2      755.55      752.09     16.77 o 
   9   2   2      153.82      147.29      4.71 o 
  10   2   2       17.49       18.59      2.49 o 
  11   2   2        4.86        4.36      1.50 o 
  12   2   2        1.30        3.65      3.00 o 
  13   2   2      101.60      110.43      7.69 o 
 -12   3   2       82.85       88.19      5.16 o 
 -11   3   2        9.88       13.76      2.51 o 
 -10   3   2       67.73       72.14      4.24 o 
  -9   3   2        2.91        4.41      1.73 o 
  -8   3   2      112.04      111.62      2.82 o 
  -7   3   2      628.65      623.67      9.42 o 
  -6   3   2       70.23       75.31      2.12 o 
  -5   3   2       61.36       62.52      2.79 o 
  -4   3   2       72.46       74.01      1.95 o 
  -3   3   2       37.28       48.44      1.77 o 
  -2   3   2     1585.79     1709.28     13.96 o 
  -1   3   2      197.90      202.79      2.79 o 
   0   3   2      164.18      148.80      2.26 o 
   1   3   2      958.75      969.88      9.12 o 
   2   3   2        9.20        7.58      0.89 o 
   3   3   2       33.85       30.35      1.25 o 
   4   3   2       41.62       42.56      1.25 o 
   5   3   2       11.43       12.93      0.73 o 
   6   3   2       81.26       82.43      3.22 o 
   7   3   2      125.54      121.95      6.02 o 
   8   3   2       93.83       91.66      3.91 o 
   9   3   2       24.21       22.85      2.56 o 
  10   3   2      174.51      189.79      6.16 o 
  11   3   2      101.89      108.64      4.62 o 
  12   3   2       66.01       77.61      5.54 o 
 -12   4   2       35.28       36.82      4.11 o 
 -11   4   2       15.30       14.91      4.61 o 
 -10   4   2       11.20       13.47      2.66 o 
  -9   4   2      194.33      198.32      5.76 o 
  -8   4   2       48.80       50.44      5.09 o 
  -7   4   2      140.27      132.78      3.39 o 
  -6   4   2       42.40       49.10      3.76 o 
  -5   4   2        7.06        7.33      1.12 o 
  -4   4   2        4.15        5.86      1.06 o 
  -3   4   2      106.03      109.34      3.34 o 
  -2   4   2      376.54      400.42      8.25 o 
  -1   4   2        6.91        7.36      1.11 o 
   0   4   2      476.15      506.09     13.48 o 
   1   4   2      142.96      155.15      3.27 o 
   2   4   2      121.48      126.29      3.45 o 
   3   4   2      134.31      135.97      3.71 o 
   4   4   2       46.50       47.55      1.60 o 
   5   4   2      327.99      319.97      3.28 o 
   6   4   2       88.99       83.34      3.89 o 
   7   4   2      208.73      207.44      5.97 o 
   8   4   2       65.73       68.54      3.65 o 
   9   4   2       35.06       39.78      3.39 o 
  10   4   2       14.09       17.11      2.54 o 
  11   4   2       55.20       60.83      5.14 o 
  12   4   2       78.18       84.08      5.45 o 
 -11   5   2       48.00       53.77      5.67 o 
 -10   5   2       32.43       34.04      3.58 o 
  -9   5   2       10.32        9.04      2.10 o 
  -8   5   2        0.51        2.70      1.91 o 
  -7   5   2       23.86       24.73      2.66 o 
  -6   5   2      236.85      229.05      4.79 o 
  -5   5   2       91.98       83.40      4.30 o 
  -4   5   2        6.32        8.00      1.51 o 
  -3   5   2      140.70      147.19      3.90 o 
  -2   5   2       42.98       45.56      2.23 o 
  -1   5   2       53.45       49.57      3.73 o 
   0   5   2      235.82      232.80      4.75 o 
   1   5   2       32.73       29.28      2.25 o 
   2   5   2        2.37        2.41      1.14 o 
   3   5   2      294.84      299.77      5.97 o 
   4   5   2       37.39       36.74      2.11 o 
   5   5   2        4.58        5.73      1.25 o 
   6   5   2      823.86      821.33     10.89 o 
   7   5   2      149.14      148.24      5.29 o 
   8   5   2       47.23       44.70      3.67 o 
   9   5   2        5.61        5.60      1.89 o 
  10   5   2       58.93       57.57      3.80 o 
  11   5   2       18.45       15.50      3.04 o 
 -10   6   2       32.07       33.29      3.98 o 
  -9   6   2       11.31       13.36      2.69 o 
  -8   6   2        0.24        1.90      1.95 o 
  -7   6   2       48.67       46.42      3.38 o 
  -6   6   2       66.78       65.15      3.89 o 
  -5   6   2      114.10      106.28      3.82 o 
  -4   6   2      102.69       89.63      3.22 o 
  -3   6   2        1.56        2.92      1.27 o 
  -2   6   2      200.10      207.30      5.01 o 
  -1   6   2       83.35       83.50      4.04 o 
   0   6   2       34.49       37.20      3.30 o 
   1   6   2      400.23      395.20      7.36 o 
   2   6   2       62.54       56.98      2.48 o 
   3   6   2       59.90       62.66      2.87 o 
   4   6   2       41.44       37.62      2.25 o 
   5   6   2       55.17       47.29      3.16 o 
   6   6   2       34.89       35.06      3.11 o 
   7   6   2      125.16      117.90      7.26 o 
   8   6   2        1.72        3.06      1.60 o 
   9   6   2       64.88       65.19      4.42 o 
  10   6   2       22.65       25.28      3.65 o 
  -8   7   2       83.78       78.31      4.43 o 
  -7   7   2       80.15       88.61      4.94 o 
  -6   7   2      189.74      190.65      6.82 o 
  -5   7   2       14.66       12.34      2.08 o 
  -4   7   2       37.09       40.83      2.64 o 
  -3   7   2      149.44      152.85      4.60 o 
  -2   7   2        8.84       11.94      1.90 o 
  -1   7   2       58.12       53.78      3.84 o 
   0   7   2      116.23      114.57      4.05 o 
   1   7   2       99.88       97.92      3.94 o 
   2   7   2        4.13        6.88      1.45 o 
   3   7   2       17.78       17.98      1.87 o 
   4   7   2       47.91       45.85      2.62 o 
   5   7   2       29.44       31.05      3.13 o 
   6   7   2      118.30      124.50      5.08 o 
   7   7   2       21.76       24.99      2.98 o 
   8   7   2      115.37      114.22      5.11 o 
  -6   8   2       92.62       88.96      5.48 o 
  -5   8   2        2.82        3.27      1.53 o 
  -4   8   2       48.80       49.33      3.95 o 
  -3   8   2        4.98        6.20      1.79 o 
  -2   8   2       10.97        9.40      1.71 o 
  -1   8   2       49.73       58.51      4.40 o 
   0   8   2       65.41       74.13      8.48 o 
   1   8   2        1.90        2.65      1.44 o 
   2   8   2        8.42        7.24      1.55 o 
   3   8   2       27.30       25.27      3.04 o 
   4   8   2        5.29        6.21      2.10 o 
   5   8   2       18.02       18.64      2.98 o 
   6   8   2       44.02       44.22      4.07 o 
   0   9   2       50.35       48.50      4.86 o 
 -12   0   3       44.45       40.99      7.70 o 
 -11   0   3        4.13        2.96      2.37 o 
 -10   0   3      139.57      135.16      5.70 o 
  -9   0   3       72.71       66.23      3.75 o 
  -8   0   3       24.09       28.64      2.91 o 
  -7   0   3      103.56      110.95      4.20 o 
  -6   0   3      521.63      552.09     14.07 o 
  -5   0   3      636.28      683.30      6.63 o 
  -4   0   3      939.32      973.64     19.98 o 
  -3   0   3      607.18      568.34     11.65 o 
  -2   0   3      907.30      836.08     12.68 o 
  -1   0   3     1284.78     1285.98     12.79 o 
   0   0   3        1.39        3.50      1.09 o 
   1   0   3      254.75      234.59      3.53 o 
   2   0   3       29.98       28.18      1.08 o 
   3   0   3       21.07       21.02      1.06 o 
   4   0   3      516.40      554.15      5.48 o 
   5   0   3        3.11        3.75      1.20 o 
   6   0   3       39.11       46.20      2.33 o 
   7   0   3       24.37       20.74      2.38 o 
   8   0   3      183.62      181.49      5.57 o 
   9   0   3      286.51      280.03      7.02 o 
  10   0   3       61.42       68.95      6.72 o 
  11   0   3        5.91        6.41      3.92 o 
  12   0   3       64.69       63.89      7.33 o 
 -13   1   3        7.08        7.62      3.72 o 
 -12   1   3       18.35       18.13      5.54 o 
 -11   1   3       40.79       38.30      4.50 o 
 -10   1   3      274.09      281.32      9.18 o 
  -9   1   3       12.82       13.38      1.73 o 
  -8   1   3       56.27       51.91      2.10 o 
  -7   1   3      438.66      452.35      7.11 o 
  -6   1   3      544.19      566.64      5.34 o 
  -5   1   3      213.88      221.69      5.93 o 
  -4   1   3      698.86      726.90      6.62 o 
  -3   1   3      690.33      691.37      4.77 o 
  -2   1   3      123.86      124.98      1.80 o 
  -1   1   3     2105.84     2078.73      8.94 o 
   0   1   3     2441.08     2363.59     12.56 o 
   1   1   3     1947.01     1925.13     15.36 o 
   2   1   3       12.91       12.06      0.71 o 
   3   1   3      824.07      859.26      6.98 o 
   4   1   3      240.33      252.67      2.45 o 
   5   1   3      260.63      291.50      3.13 o 
   6   1   3      165.21      172.01      2.85 o 
   7   1   3       79.40       77.26      1.63 o 
   8   1   3       29.09       23.91      1.09 o 
   9   1   3      464.06      464.70      9.07 o 
  10   1   3      136.44      142.65      5.38 o 
  11   1   3        1.45        4.54      2.83 o 
  12   1   3        7.35        9.22      3.08 o 
  13   1   3       27.62       29.47      4.73 o 
 -13   2   3      119.61      115.22      8.71 o 
 -12   2   3       38.55       41.85      3.67 o 
 -11   2   3       10.80        9.07      2.02 o 
 -10   2   3       13.96       15.10      2.63 o 
  -9   2   3       67.94       67.30      2.92 o 
  -8   2   3      157.07      152.94      3.73 o 
  -7   2   3     1039.00     1061.23     12.51 o 
  -6   2   3       59.19       61.12      1.89 o 
  -5   2   3      173.40      171.71      2.82 o 
  -4   2   3       28.67       26.17      1.30 o 
  -3   2   3      324.76      304.24      3.26 o 
  -2   2   3      246.27      249.27      2.63 o 
  -1   2   3      725.57      747.78      5.67 o 
   0   2   3      334.30      333.59      2.80 o 
   1   2   3      412.67      415.64      2.89 o 
   2   2   3     1499.88     1612.93     10.13 o 
   3   2   3      583.57      639.75      4.86 o 
   4   2   3      130.21      131.34      1.66 o 
   5   2   3      363.00      377.97      3.19 o 
   6   2   3      209.86      213.46      4.58 o 
   7   2   3      499.96      503.92      7.26 o 
   8   2   3      221.82      202.91      4.95 o 
   9   2   3       33.77       31.70      2.71 o 
  10   2   3       39.63       43.58      3.11 o 
  11   2   3       38.35       37.07      2.97 o 
  12   2   3      134.41      148.18     12.48 o 
  13   2   3       16.25       14.78      5.71 o 
 -12   3   3       59.13       67.04      4.72 o 
 -11   3   3       10.12        9.90      3.69 o 
 -10   3   3        9.48        7.63      2.11 o 
  -9   3   3      108.56      108.47      5.73 o 
  -8   3   3       84.71       84.73      2.96 o 
  -7   3   3       89.59       89.11      3.38 o 
  -6   3   3       81.78       82.39      2.35 o 
  -5   3   3      142.56      153.34      4.30 o 
  -4   3   3       46.17       36.19      1.65 o 
  -3   3   3       81.89       87.53      3.62 o 
  -2   3   3      185.97      202.65      2.87 o 
  -1   3   3      144.38      141.70      2.34 o 
   0   3   3      102.97       91.74      1.99 o 
   1   3   3       27.65       27.90      1.07 o 
   2   3   3       11.99       14.24      0.87 o 
   3   3   3      279.85      297.97      2.84 o 
   4   3   3      148.75      133.97      2.32 o 
   5   3   3      142.87      142.46      2.40 o 
   6   3   3       71.83       71.81      3.21 o 
   7   3   3       48.29       51.46      3.00 o 
   8   3   3      112.07      103.24      4.37 o 
   9   3   3        9.27        8.18      2.09 o 
  10   3   3       19.79       24.17      2.83 o 
  11   3   3       35.64       32.74      3.00 o 
  12   3   3       78.07       96.27      6.30 o 
 -12   4   3       57.05       61.61      4.87 o 
 -11   4   3       42.88       44.06      3.58 o 
 -10   4   3       53.44       53.83      5.04 o 
  -9   4   3       42.03       42.39      3.54 o 
  -8   4   3       13.42       11.36      2.20 o 
  -7   4   3      210.66      200.18      4.83 o 
  -6   4   3        1.64        3.33      1.33 o 
  -5   4   3      323.11      322.63      5.09 o 
  -4   4   3       56.79       56.68      2.65 o 
  -3   4   3      110.24      106.42      4.88 o 
  -2   4   3        4.33        5.94      1.14 o 
  -1   4   3       36.05       37.10      1.91 o 
   0   4   3       22.50       23.27      1.86 o 
   1   4   3      589.63      609.35      5.73 o 
   2   4   3      132.39      126.98      2.59 o 
   3   4   3      122.53      123.33      2.52 o 
   4   4   3       50.09       46.91      1.84 o 
   5   4   3      203.64      202.76      3.47 o 
   6   4   3      262.38      259.66      5.55 o 
   7   4   3       80.74       78.88      3.82 o 
   8   4   3        4.76        7.57      1.81 o 
   9   4   3       23.65       27.60      2.77 o 
  10   4   3        0.17        3.20      1.61 o 
  11   4   3       34.95       34.81      3.41 o 
 -11   5   3       14.12       14.78      3.20 o 
 -10   5   3       60.58       57.81      4.02 o 
  -9   5   3       51.58       54.64      3.62 o 
  -8   5   3      139.07      136.37      5.54 o 
  -7   5   3       66.12       67.41      3.93 o 
  -6   5   3      339.23      341.43      9.07 o 
  -5   5   3      124.41      116.43      4.28 o 
  -4   5   3      129.82      117.39      3.77 o 
  -3   5   3       39.21       47.52      3.17 o 
  -2   5   3        3.57        2.17      1.06 o 
  -1   5   3       76.57       76.12      3.66 o 
   0   5   3      915.68      918.56     12.18 o 
   1   5   3      344.69      318.32      5.09 o 
   2   5   3      551.72      545.21      8.54 o 
   3   5   3       94.62       89.67      2.98 o 
   4   5   3      197.70      191.95      3.76 o 
   5   5   3       34.97       34.84      1.92 o 
   6   5   3       96.78       86.50      6.82 o 
   7   5   3      128.01      122.96      4.40 o 
   8   5   3       30.11       25.98      2.91 o 
   9   5   3       22.79       21.70      2.61 o 
  10   5   3        2.36        3.33      1.80 o 
  11   5   3        6.42        5.64      2.39 o 
 -10   6   3        3.95        8.81      3.05 o 
  -9   6   3       12.60       11.37      3.17 o 
  -8   6   3       23.50       21.07      2.83 o 
  -7   6   3       11.40       12.05      2.16 o 
  -6   6   3       47.93       48.30      3.62 o 
  -5   6   3       23.19       24.82      2.62 o 
  -4   6   3       23.84       19.14      2.05 o 
  -3   6   3       90.37       88.36      4.24 o 
  -2   6   3      110.54      106.38      3.52 o 
  -1   6   3        4.90        5.27      1.36 o 
   0   6   3       38.76       36.93      3.12 o 
   1   6   3      437.26      439.60      7.62 o 
   2   6   3      171.80      168.77      4.14 o 
   3   6   3      145.72      137.30      3.69 o 
   4   6   3       95.97       96.37      3.33 o 
   5   6   3        8.19        5.42      2.00 o 
   6   6   3      106.50       97.44      4.36 o 
   7   6   3       16.58       16.55      2.63 o 
   8   6   3       19.30       18.43      2.65 o 
   9   6   3        4.08        3.43      1.64 o 
  -8   7   3      186.84      200.12     14.25 o 
  -7   7   3        6.90        6.07      1.88 o 
  -6   7   3       22.60       19.08      2.87 o 
  -5   7   3       85.13       81.84      4.15 o 
  -4   7   3        1.03        3.28      1.35 o 
  -3   7   3       32.11       29.84      2.52 o 
  -2   7   3        7.56        6.84      1.44 o 
  -1   7   3        1.40        1.36      1.09 o 
   0   7   3       18.66       19.26      2.65 o 
   1   7   3       10.80       11.40      1.88 o 
   2   7   3       25.86       26.07      2.41 o 
   3   7   3       29.94       27.82      2.21 o 
   4   7   3      131.11      143.41      5.03 o 
   5   7   3       86.68       88.59      4.37 o 
   6   7   3       13.53       13.51      2.39 o 
   7   7   3       16.27       20.01      2.73 o 
   8   7   3        8.90        6.85      3.16 o 
  -6   8   3       34.44       38.06      3.96 o 
  -5   8   3       19.27       17.81      2.72 o 
  -4   8   3       19.75       23.57      3.16 o 
  -3   8   3       20.45       18.66      2.20 o 
  -2   8   3       56.70       61.10      3.70 o 
  -1   8   3       69.26       78.42      4.20 o 
   0   8   3       41.98       40.03      3.71 o 
   1   8   3       25.84       23.43      3.16 o 
   2   8   3      124.09      126.72      6.35 o 
   3   8   3       51.44       47.37      6.04 o 
   4   8   3        6.25        6.50      3.00 o 
   5   8   3      133.09      126.67     11.87 o 
 -13   0   4        1.24        2.26      3.81 o 
 -12   0   4       10.52        6.40      3.76 o 
 -11   0   4       27.94       18.62      5.61 o 
 -10   0   4      125.75      138.47      5.85 o 
  -9   0   4      130.86      127.61      5.86 o 
  -8   0   4       28.36       22.33      2.91 o 
  -7   0   4       23.87       23.73      3.41 o 
  -6   0   4      418.78      420.86      9.30 o 
  -5   0   4      215.67      229.85      7.25 o 
  -4   0   4      239.88      229.34      5.24 o 
  -3   0   4      114.92      126.41      2.91 o 
  -2   0   4       78.56       80.63      1.76 o 
  -1   0   4      457.96      395.62      6.09 o 
   0   0   4      344.08      348.75      5.30 o 
   1   0   4        0.73        1.30      1.17 o 
   2   0   4       21.04       20.27      1.11 o 
   3   0   4      152.37      144.35      2.41 o 
   4   0   4      633.20      621.40     10.19 o 
   5   0   4       62.34       68.82      2.20 o 
   6   0   4       78.14       79.92      2.39 o 
   7   0   4        3.89        5.97      1.91 o 
   8   0   4      100.04       92.83      4.17 o 
   9   0   4       16.97       12.80      1.79 o 
  10   0   4       12.08       11.76      3.36 o 
  11   0   4        0.93        2.66      3.97 o 
  12   0   4       28.07       28.47      5.62 o 
  13   0   4       39.88       37.33      7.24 o 
 -13   1   4       43.67       45.34      5.38 o 
 -12   1   4        6.71        8.87      2.80 o 
 -11   1   4       54.77       55.37      4.52 o 
 -10   1   4       23.43       22.13      2.24 o 
  -9   1   4      256.84      247.82      5.97 o 
  -8   1   4       46.24       40.76      2.44 o 
  -7   1   4      503.08      513.36      7.20 o 
  -6   1   4       99.24       91.72      2.74 o 
  -5   1   4       31.26       32.85      1.80 o 
  -4   1   4      581.54      585.52      8.88 o 
  -3   1   4      165.19      151.60      2.08 o 
  -2   1   4     1341.61     1376.68     12.25 o 
  -1   1   4      701.00      719.13      4.21 o 
   0   1   4      110.17      103.76      1.74 o 
   1   1   4     1086.22     1088.61     11.04 o 
   2   1   4     1428.25     1535.65      9.07 o 
   3   1   4      187.31      177.86      2.08 o 
   4   1   4       17.47       16.46      0.89 o 
   5   1   4       10.30        7.53      0.77 o 
   6   1   4      168.26      169.67      2.41 o 
   7   1   4      480.83      479.52      5.94 o 
   8   1   4       15.48       14.26      1.52 o 
   9   1   4       45.07       38.99      2.64 o 
  10   1   4       19.73       16.82      2.09 o 
  11   1   4       65.73       73.98      4.99 o 
  12   1   4       15.70       13.96      3.04 o 
  13   1   4        5.32        5.99      2.93 o 
 -13   2   4       23.32       24.49      5.22 o 
 -12   2   4       24.37       22.08      3.01 o 
 -11   2   4        8.61        7.44      2.77 o 
 -10   2   4       57.41       53.98      4.36 o 
  -9   2   4       44.11       41.96      2.54 o 
  -8   2   4      444.48      450.43      9.20 o 
  -7   2   4      266.35      277.64      5.61 o 
  -6   2   4       69.45       75.98      2.71 o 
  -5   2   4      219.63      211.22      3.85 o 
  -4   2   4      231.23      235.53      3.77 o 
  -3   2   4       33.33       38.18      1.38 o 
  -2   2   4      234.30      253.28      3.19 o 
  -1   2   4     1116.31     1152.25      8.68 o 
   0   2   4     1130.97     1148.79     12.33 o 
   1   2   4      277.87      285.17      3.93 o 
   2   2   4      352.16      386.68      4.54 o 
   3   2   4      285.69      316.17      3.51 o 
   4   2   4      206.69      212.26      2.91 o 
   5   2   4       77.50       81.33      1.55 o 
   6   2   4       52.23       50.43      1.49 o 
   7   2   4      466.26      471.36     11.39 o 
   8   2   4       81.61       74.92      3.44 o 
   9   2   4      177.23      168.49      5.44 o 
  10   2   4        8.53        6.28      1.88 o 
  11   2   4       43.47       46.29      3.32 o 
  12   2   4       45.48       45.55      4.64 o 
 -12   3   4       23.61       24.13      3.28 o 
 -11   3   4        3.30        2.59      1.48 o 
 -10   3   4        8.79        8.66      2.48 o 
  -9   3   4       31.88       32.60      3.66 o 
  -8   3   4      260.64      267.87      5.23 o 
  -7   3   4      325.66      326.21      5.38 o 
  -6   3   4      111.14      107.60      3.41 o 
  -5   3   4      187.10      192.16      3.88 o 
  -4   3   4       11.49       15.51      1.64 o 
  -3   3   4      108.30      106.43      2.36 o 
  -2   3   4      394.94      406.33      6.21 o 
  -1   3   4       54.91       59.14      1.64 o 
   0   3   4      120.24      116.73      2.56 o 
   1   3   4       77.98       82.57      1.96 o 
   2   3   4      393.45      413.39      3.39 o 
   3   3   4       82.86       83.61      1.72 o 
   4   3   4      121.23      123.85      2.18 o 
   5   3   4      252.86      261.43      3.02 o 
   6   3   4        7.78        6.18      1.34 o 
   7   3   4      122.39      129.33      4.17 o 
   8   3   4      372.78      371.08     12.24 o 
   9   3   4        6.93        5.21      1.86 o 
  10   3   4       16.02       19.06      2.72 o 
  11   3   4       72.74       70.07      3.86 o 
  12   3   4       98.59      100.74      7.67 o 
 -12   4   4        5.45        7.34      3.80 o 
 -11   4   4        0.74        1.70      1.42 o 
 -10   4   4       75.43       72.66      4.61 o 
  -9   4   4       32.93       32.80      3.96 o 
  -8   4   4       30.95       32.83      3.38 o 
  -7   4   4      128.29      121.04      4.01 o 
  -6   4   4      103.64      109.46      3.77 o 
  -5   4   4      145.78      148.44      4.34 o 
  -4   4   4       45.17       38.89      2.37 o 
  -3   4   4       12.02       14.57      1.69 o 
  -2   4   4        1.47        2.20      1.14 o 
  -1   4   4      219.09      224.87      3.42 o 
   0   4   4      989.24      981.93      7.11 o 
   1   4   4      147.58      135.67      2.41 o 
   2   4   4      164.89      166.84      3.81 o 
   3   4   4      406.71      418.99      6.59 o 
   4   4   4      327.73      337.42      5.77 o 
   5   4   4      500.47      464.98      7.78 o 
   6   4   4      163.88      163.63      4.94 o 
   7   4   4        4.85        5.83      2.01 o 
   8   4   4       19.03       22.98      2.54 o 
   9   4   4       32.09       29.41      2.85 o 
  10   4   4       50.28       50.76      4.10 o 
  11   4   4       23.08       20.52      2.91 o 
 -11   5   4        1.98        2.28      2.03 o 
 -10   5   4       18.76       26.38      5.33 o 
  -9   5   4       14.50       15.29      2.48 o 
  -8   5   4       64.86       69.75      4.75 o 
  -7   5   4       41.51       39.12      2.72 o 
  -6   5   4      111.85      101.57      4.13 o 
  -5   5   4      220.36      205.21      5.34 o 
  -4   5   4       46.54       40.86      2.60 o 
  -3   5   4      251.40      245.06      5.42 o 
  -2   5   4       71.66       67.53      3.14 o 
  -1   5   4      296.52      289.25      6.15 o 
   0   5   4      112.16      105.53      3.95 o 
   1   5   4       10.14       12.75      2.08 o 
   2   5   4      636.09      674.29     10.68 o 
   3   5   4       13.24       12.83      1.74 o 
   4   5   4      124.05      122.08      4.24 o 
   5   5   4      196.45      181.76      4.21 o 
   6   5   4      133.87      114.27      4.49 o 
   7   5   4       12.22       10.86      2.11 o 
   8   5   4       54.71       61.80      3.66 o 
   9   5   4       14.18       19.20      2.75 o 
  10   5   4       28.73       27.83      3.20 o 
  -9   6   4       41.60       42.92      3.93 o 
  -8   6   4       30.15       32.55      4.44 o 
  -7   6   4       16.87       14.09      2.97 o 
  -6   6   4       24.50       24.59      2.25 o 
  -5   6   4       33.40       25.97      2.09 o 
  -4   6   4       39.99       36.33      2.68 o 
  -3   6   4       20.69       21.12      2.21 o 
  -2   6   4       69.17       65.51      3.15 o 
  -1   6   4       49.14       45.60      4.02 o 
   0   6   4      496.55      494.84      7.89 o 
   1   6   4      139.11      133.65      4.14 o 
   2   6   4       11.09       12.13      1.78 o 
   3   6   4        5.54        3.77      1.16 o 
   4   6   4       44.21       43.30      2.32 o 
   5   6   4      102.47      104.69      4.47 o 
   6   6   4       11.18        8.73      1.98 o 
   7   6   4        8.88        9.78      2.25 o 
   8   6   4        5.52        6.36      2.58 o 
   9   6   4       38.29       44.01      4.55 o 
  -8   7   4       36.06       36.07      3.72 o 
  -7   7   4       15.45       15.15      3.23 o 
  -6   7   4       15.93       17.94      2.92 o 
  -5   7   4        8.53        6.87      1.60 o 
  -4   7   4       21.86       25.30      2.43 o 
  -3   7   4        6.57        8.44      1.69 o 
  -2   7   4       88.64       92.24      3.95 o 
  -1   7   4       23.15       25.16      2.75 o 
   0   7   4        1.10        1.56      1.13 o 
   1   7   4       17.55       17.03      2.86 o 
   2   7   4       32.60       37.47      2.68 o 
   3   7   4       43.05       41.88      2.53 o 
   4   7   4        5.11        6.20      1.94 o 
   5   7   4       21.51       24.39      4.01 o 
   6   7   4       16.87       21.79      3.56 o 
   7   7   4       10.23       10.51      3.36 o 
  -5   8   4        8.99       10.72      2.75 o 
  -4   8   4        6.82        5.44      1.54 o 
  -3   8   4        7.64        4.61      1.63 o 
  -2   8   4       32.72       31.53      2.91 o 
  -1   8   4      228.30      245.35      7.28 o 
   0   8   4       42.33       44.42      3.44 o 
   1   8   4       65.33       75.02      7.90 o 
   2   8   4        1.66        2.67      1.55 o 
   3   8   4        0.42        2.60      2.26 o 
   4   8   4       11.71       12.36      3.46 o 
   5   8   4      103.28      100.18      7.49 o 
 -13   0   5        5.01        0.39      3.40 o 
 -12   0   5       77.60       71.36      7.86 o 
 -11   0   5       82.00       70.43      9.54 o 
 -10   0   5        3.78        1.48      1.23 o 
  -9   0   5       27.95       19.36      2.76 o 
  -8   0   5        0.87        3.25      2.06 o 
  -7   0   5      121.06      122.91      4.83 o 
  -6   0   5       77.35       66.29      3.82 o 
  -5   0   5      201.67      192.56      8.82 o 
  -4   0   5      638.90      642.64      8.59 o 
  -3   0   5      551.03      578.82      6.99 o 
  -2   0   5       23.35       23.91      1.36 o 
  -1   0   5       34.94       32.85      1.67 o 
   0   0   5      229.36      221.82      7.43 o 
   1   0   5      185.78      187.98      4.05 o 
   3   0   5     1007.71     1049.95     11.60 o 
   4   0   5      193.90      190.95      3.38 o 
   5   0   5       96.02       99.82      6.72 o 
   6   0   5      203.58      201.16      5.08 o 
   7   0   5      245.40      229.12      6.42 o 
   8   0   5        4.26        2.97      1.39 o 
   9   0   5        8.72        9.51      1.80 o 
  10   0   5       28.48       23.54      4.43 o 
  11   0   5       35.67       36.70      5.92 o 
  12   0   5       15.96       13.74      4.82 o 
 -13   1   5       27.47       30.41      4.97 o 
 -12   1   5       23.29       26.30      4.62 o 
 -11   1   5       61.58       71.08      8.40 o 
 -10   1   5        8.63       10.51      1.89 o 
  -9   1   5      106.85       95.77      3.43 o 
  -8   1   5      139.92      136.02      3.69 o 
  -7   1   5      116.75      107.29      3.57 o 
  -6   1   5      220.77      216.11      4.18 o 
  -5   1   5      304.48      320.98      4.80 o 
  -4   1   5      198.48      210.21      5.27 o 
  -3   1   5      116.74      126.44      2.25 o 
  -2   1   5      675.54      707.18      6.39 o 
  -1   1   5      759.20      776.21     10.17 o 
   0   1   5      294.69      291.70      3.47 o 
   1   1   5      425.63      437.54      5.54 o 
   2   1   5      132.71      140.31      1.65 o 
   3   1   5      297.22      305.32      3.40 o 
   4   1   5      501.84      536.67      4.25 o 
   5   1   5      485.15      512.84      3.99 o 
   6   1   5      155.75      153.44      4.01 o 
   7   1   5      441.26      433.06      8.14 o 
   8   1   5      216.23      215.36      6.80 o 
   9   1   5       21.82       25.26      2.44 o 
  10   1   5       31.47       31.89      2.51 o 
  11   1   5       69.50       61.36      4.79 o 
  12   1   5       26.03       31.16      6.10 o 
 -12   2   5       10.30        8.81      3.07 o 
 -11   2   5      160.69      182.33     10.47 o 
 -10   2   5       25.70       23.69      3.36 o 
  -9   2   5      176.49      174.33      4.70 o 
  -8   2   5      538.65      540.96      8.82 o 
  -7   2   5      156.33      154.46      4.27 o 
  -6   2   5       21.20       23.50      2.03 o 
  -5   2   5      164.44      162.39      3.54 o 
  -4   2   5       94.30       94.52      2.69 o 
  -3   2   5      300.38      323.55      3.67 o 
  -2   2   5     1622.27     1735.79     10.74 o 
  -1   2   5       82.94       75.99      1.41 o 
   0   2   5      392.74      382.59      5.62 o 
   1   2   5      760.08      847.29      8.05 o 
   2   2   5      771.28      857.44      4.40 o 
   3   2   5       11.57        9.81      0.71 o 
   4   2   5      137.74      132.02      2.29 o 
   5   2   5      154.50      156.70      2.23 o 
   6   2   5       57.64       53.59      2.00 o 
   7   2   5      464.00      440.99      8.73 o 
   8   2   5      343.13      354.30      7.38 o 
   9   2   5       12.89       11.39      1.94 o 
  10   2   5       42.02       42.59      2.91 o 
  11   2   5       13.34       15.42      3.26 o 
  12   2   5       67.48       68.59      5.12 o 
 -12   3   5       34.66       40.51      5.47 o 
 -11   3   5       16.22       14.40      2.98 o 
 -10   3   5        3.81        4.43      1.81 o 
  -9   3   5       45.90       44.24      4.23 o 
  -8   3   5       55.13       52.19      2.61 o 
  -7   3   5       82.19       71.78      2.85 o 
  -6   3   5      439.61      447.37      7.72 o 
  -5   3   5      176.32      178.15      4.00 o 
  -4   3   5       38.11       38.37      2.22 o 
  -3   3   5      154.27      156.95      2.84 o 
  -2   3   5       81.63       80.11      1.99 o 
  -1   3   5      215.06      212.82      2.93 o 
   0   3   5      108.51      119.33      2.02 o 
   1   3   5      125.54      131.85      1.79 o 
   2   3   5       43.26       47.97      1.24 o 
   3   3   5        2.27        2.88      0.50 o 
   4   3   5       91.98       92.56      2.13 o 
   5   3   5       50.12       50.58      1.53 o 
   6   3   5        0.34        1.26      0.74 o 
   7   3   5       28.77       28.58      2.44 o 
   8   3   5      244.39      238.43      6.63 o 
   9   3   5       13.72       11.75      2.17 o 
  10   3   5       59.66       62.98      3.56 o 
  11   3   5       55.97       56.86      3.94 o 
 -11   4   5       63.37       65.73      5.47 o 
 -10   4   5       25.31       18.52      2.95 o 
  -9   4   5        2.32        4.40      2.21 o 
  -8   4   5       22.59       19.47      1.94 o 
  -7   4   5       60.89       59.73      5.61 o 
  -6   4   5      319.01      300.64      6.02 o 
  -5   4   5       27.96       25.64      2.15 o 
  -4   4   5      149.61      148.79      4.05 o 
  -3   4   5       19.88       20.56      1.77 o 
  -2   4   5      118.22      108.52      2.48 o 
  -1   4   5      145.33      156.57      4.95 o 
   0   4   5       63.88       63.99      2.30 o 
   1   4   5      349.05      356.80      3.66 o 
   2   4   5      356.67      348.18      6.53 o 
   3   4   5       85.26       77.62      2.88 o 
   4   4   5       81.82       72.83      2.75 o 
   5   4   5      106.17       97.61      2.75 o 
   6   4   5      105.17      100.68      2.83 o 
   7   4   5        2.05        1.99      1.34 o 
   8   4   5       72.46       68.70      5.16 o 
   9   4   5        4.61        3.29      1.59 o 
  10   4   5       16.78       18.50      2.70 o 
  11   4   5       12.90       14.74      3.97 o 
 -10   5   5       19.52       18.14      2.99 o 
  -9   5   5       65.56       66.08      6.04 o 
  -8   5   5       33.70       34.07      3.91 o 
  -7   5   5       58.79       54.21      3.21 o 
  -6   5   5       14.64       15.27      2.13 o 
  -5   5   5      108.75      103.51      3.87 o 
  -4   5   5       32.97       33.05      2.48 o 
  -3   5   5       11.52       11.58      1.89 o 
  -2   5   5       22.65       18.94      2.05 o 
  -1   5   5      464.91      464.63      6.66 o 
   0   5   5      987.40      997.92      8.15 o 
   1   5   5      310.77      301.24      4.63 o 
   2   5   5       14.15       17.58      1.79 o 
   3   5   5      409.63      398.91      6.76 o 
   4   5   5       41.81       38.63      2.50 o 
   5   5   5      412.77      385.04      9.61 o 
   6   5   5       85.15       78.47      6.36 o 
   7   5   5        4.61        4.20      1.88 o 
   8   5   5       39.18       40.95      4.14 o 
   9   5   5        7.79        7.07      2.79 o 
  10   5   5        6.19        2.66      3.31 o 
  -9   6   5       24.59       23.83      3.44 o 
  -8   6   5       27.07       28.04      3.43 o 
  -7   6   5        2.57        4.62      1.92 o 
  -6   6   5       17.42       17.59      2.31 o 
  -5   6   5       16.44       18.45      2.31 o 
  -4   6   5      173.05      170.28      5.13 o 
  -3   6   5       80.59       74.36      3.58 o 
  -2   6   5      109.33      111.04      5.03 o 
  -1   6   5      162.00      155.81      7.05 o 
   0   6   5        5.38        4.22      1.25 o 
   1   6   5       39.83       38.15      2.79 o 
   2   6   5       25.04       19.02      1.93 o 
   3   6   5       29.66       24.80      2.02 o 
   4   6   5        2.52        2.92      1.06 o 
   5   6   5       71.03       66.85      4.91 o 
   6   6   5       94.01       99.85      5.73 o 
   7   6   5       28.80       33.59      4.11 o 
   8   6   5        8.13        8.72      3.47 o 
   9   6   5        4.12        2.26      2.43 o 
  -7   7   5      111.56      125.38      9.41 o 
  -6   7   5        5.79        7.03      1.96 o 
  -5   7   5       33.96       32.11      2.55 o 
  -4   7   5       16.51       17.69      2.14 o 
  -3   7   5       30.73       33.19      2.64 o 
  -2   7   5       73.05       71.10      6.86 o 
  -1   7   5      129.24      126.30      4.50 o 
   0   7   5       39.37       43.09      2.88 o 
   1   7   5       68.46       65.06      6.22 o 
   2   7   5        5.44        5.44      1.69 o 
   3   7   5       13.44       13.86      2.31 o 
   4   7   5        0.74        1.18      2.18 o 
   5   7   5       34.32       38.03      4.41 o 
   6   7   5       31.71       30.36      4.64 o 
   7   7   5        7.43        6.53      2.89 o 
  -4   8   5       10.57        7.59      2.23 o 
  -3   8   5       14.43       11.95      2.21 o 
  -2   8   5       43.92       45.25      3.74 o 
  -1   8   5        5.64        6.82      2.02 o 
   0   8   5       26.32       26.31      3.50 o 
   1   8   5       23.08       25.35      3.33 o 
   2   8   5        9.26       10.11      2.43 o 
   3   8   5       84.74       94.93      8.69 o 
   4   8   5      101.27       91.17     14.85 o 
 -12   0   6      108.35      138.01     11.66 o 
 -11   0   6       37.54       39.18      4.31 o 
 -10   0   6      136.31      130.42      6.08 o 
  -9   0   6       45.97       40.13      3.56 o 
  -8   0   6      126.61      112.81      5.38 o 
  -7   0   6      406.28      420.84     11.97 o 
  -6   0   6        0.26        1.96      2.01 o 
  -5   0   6       84.04       79.47      4.10 o 
  -4   0   6      397.16      422.67      7.51 o 
  -3   0   6       69.80       64.47      2.22 o 
  -2   0   6       88.81       75.03      2.21 o 
  -1   0   6       44.44       45.04      2.18 o 
   0   0   6       20.68       18.69      1.53 o 
   1   0   6      595.42      643.13      7.58 o 
   2   0   6       91.03       97.67      2.94 o 
   3   0   6      111.95      113.84      2.70 o 
   4   0   6        1.07        1.41      0.79 o 
   5   0   6        0.25        3.14      1.82 o 
   6   0   6      168.33      170.63      5.32 o 
   7   0   6       43.39       42.18      3.00 o 
   8   0   6      167.97      167.12      5.35 o 
   9   0   6       71.28       66.65      5.92 o 
  10   0   6      172.06      179.87      9.17 o 
  11   0   6       10.40        9.84      4.12 o 
  12   0   6       22.28       19.87      6.00 o 
 -12   1   6       29.59       29.14      6.18 o 
 -11   1   6       51.49       56.55      3.92 o 
 -10   1   6       35.52       36.28      2.56 o 
  -9   1   6       82.15       77.37      3.99 o 
  -8   1   6       38.34       40.82      2.45 o 
  -7   1   6      164.93      161.85      4.01 o 
  -6   1   6       38.04       36.74      2.28 o 
  -5   1   6      208.83      194.72      5.10 o 
  -4   1   6       92.89       82.00      2.64 o 
  -3   1   6      139.04      127.32      4.36 o 
  -2   1   6      102.53      103.89      2.44 o 
  -1   1   6       76.42       72.10      1.44 o 
   0   1   6       23.15       22.68      0.85 o 
   1   1   6      661.44      683.28      7.88 o 
   2   1   6      307.53      316.43      3.05 o 
   3   1   6      203.14      199.28      2.53 o 
   4   1   6       57.44       54.66      1.89 o 
   5   1   6      154.56      149.34      2.77 o 
   6   1   6     1065.07     1074.28      9.16 o 
   7   1   6      201.67      205.12      3.71 o 
   8   1   6        5.86        4.67      0.95 o 
   9   1   6       12.23        9.25      1.71 o 
  10   1   6       13.69       11.58      1.86 o 
  11   1   6       19.47       17.56      3.28 o 
  12   1   6        4.37        3.36      2.27 o 
 -12   2   6       23.73       22.61      5.98 o 
 -11   2   6       21.69       23.94      3.76 o 
 -10   2   6        8.19        9.61      2.27 o 
  -9   2   6       88.20       88.63      3.44 o 
  -8   2   6      201.21      206.53      5.03 o 
  -7   2   6       77.29       73.98      3.08 o 
  -6   2   6      126.75      132.38      3.91 o 
  -5   2   6       13.97       12.32      1.73 o 
  -4   2   6       23.52       19.53      1.80 o 
  -3   2   6       80.50       77.02      2.50 o 
  -2   2   6      621.58      653.49      5.38 o 
  -1   2   6      161.17      145.61      1.95 o 
   0   2   6       19.04       20.99      2.18 o 
   1   2   6       22.17       21.77      2.00 o 
   2   2   6      275.77      280.69      5.63 o 
   3   2   6        1.40        2.17      0.56 o 
   4   2   6       38.08       39.44      1.77 o 
   5   2   6       89.20       89.00      2.16 o 
   6   2   6       20.93       19.67      1.62 o 
   7   2   6      274.54      268.81      4.93 o 
   8   2   6      299.74      290.32      7.15 o 
   9   2   6        4.51        5.78      1.81 o 
  10   2   6       95.85       98.14      4.17 o 
  11   2   6        1.19        1.55      1.57 o 
  12   2   6       87.65       93.58     13.22 o 
 -12   3   6       34.72       33.48      4.90 o 
 -11   3   6       45.30       45.83      5.37 o 
 -10   3   6       15.33       17.29      3.55 o 
  -9   3   6       46.00       45.21      2.80 o 
  -8   3   6       14.07       14.76      1.80 o 
  -7   3   6       51.29       47.36      2.69 o 
  -6   3   6       46.31       50.42      2.74 o 
  -5   3   6      196.53      200.33      4.79 o 
  -4   3   6       13.82       15.35      1.73 o 
  -3   3   6      235.81      243.65      6.20 o 
  -2   3   6      144.27      151.59      2.73 o 
  -1   3   6      651.13      647.71      7.71 o 
   0   3   6      125.84      128.94      1.70 o 
   1   3   6       45.22       47.13      3.03 o 
   2   3   6      283.93      291.06      5.27 o 
   3   3   6      207.84      216.40      2.46 o 
   4   3   6        3.24        2.67      0.67 o 
   5   3   6       83.53       82.18      2.35 o 
   6   3   6      199.22      193.16      4.01 o 
   7   3   6      277.69      259.73      7.41 o 
   8   3   6      101.13      105.24      4.78 o 
   9   3   6        5.42        4.33      1.44 o 
  10   3   6       20.79       17.96      2.54 o 
  11   3   6       33.34       34.18      4.13 o 
 -11   4   6       16.09       15.99      3.77 o 
 -10   4   6       13.78       12.07      2.96 o 
  -9   4   6       41.75       44.04      4.42 o 
  -8   4   6        6.18        7.66      1.79 o 
  -7   4   6       30.16       29.27      2.36 o 
  -6   4   6      247.65      246.01      5.29 o 
  -5   4   6       33.68       36.01      2.38 o 
  -4   4   6       58.00       56.47      2.62 o 
  -3   4   6      137.84      132.04      3.69 o 
  -2   4   6        6.41        5.68      1.50 o 
  -1   4   6      437.18      418.75      4.83 o 
   0   4   6      337.87      323.31      3.75 o 
   1   4   6      268.25      271.74      4.13 o 
   2   4   6       35.22       33.95      1.29 o 
   3   4   6      114.18      117.73      2.13 o 
   4   4   6      226.04      217.86      3.54 o 
   5   4   6      291.81      260.07      4.87 o 
   6   4   6       11.65        9.90      1.64 o 
   7   4   6       23.41       20.78      2.12 o 
   8   4   6        6.69        7.75      2.30 o 
   9   4   6       80.73       95.86      5.48 o 
  10   4   6        8.30        9.33      2.92 o 
 -10   5   6       27.01       26.42      4.38 o 
  -9   5   6        4.18        2.49      1.77 o 
  -8   5   6       17.13       21.20      3.31 o 
  -7   5   6       14.29       14.69      2.10 o 
  -6   5   6      219.90      217.05      5.78 o 
  -5   5   6      142.86      124.04      4.40 o 
  -4   5   6      146.08      135.23      3.91 o 
  -3   5   6       49.14       50.07      2.64 o 
  -2   5   6      602.39      587.66      9.31 o 
  -1   5   6       85.80       85.31      3.80 o 
   0   5   6      201.06      193.08      6.88 o 
   1   5   6       34.88       32.37      1.82 o 
   2   5   6        7.32        8.93      1.24 o 
   3   5   6      213.25      215.62      4.64 o 
   4   5   6      131.24      122.05      4.79 o 
   5   5   6        1.72        2.29      1.37 o 
   6   5   6        6.28        7.94      2.66 o 
   7   5   6       95.28       99.18      5.84 o 
   8   5   6       17.26       21.89      3.57 o 
   9   5   6       14.00       17.51      3.32 o 
  -9   6   6       16.46       14.17      3.09 o 
  -8   6   6       13.31       11.15      3.72 o 
  -7   6   6       75.51       80.62      4.99 o 
  -6   6   6        1.92        2.93      1.36 o 
  -5   6   6      115.26      117.20      4.42 o 
  -4   6   6       44.87       46.41      2.97 o 
  -3   6   6       44.01       44.67      2.77 o 
  -2   6   6       32.82       28.81      2.77 o 
  -1   6   6       33.20       35.19      3.68 o 
   0   6   6       27.31       30.07      2.50 o 
   1   6   6        9.49       10.84      2.43 o 
   2   6   6       44.76       41.59      4.51 o 
   3   6   6       18.79       17.05      2.87 o 
   4   6   6       95.75       99.60      3.88 o 
   5   6   6        3.57        2.15      1.71 o 
   6   6   6       10.76       10.94      2.90 o 
   7   6   6        0.67        3.81      2.62 o 
   8   6   6        3.85        4.19      3.01 o 
  -7   7   6       66.64       72.36      5.08 o 
  -6   7   6        3.45        4.66      1.96 o 
  -5   7   6        1.29        1.74      1.10 o 
  -4   7   6       35.12       30.02      3.38 o 
  -3   7   6       22.88       19.38      3.05 o 
  -2   7   6      147.80      161.73      7.13 o 
  -1   7   6       14.47       11.42      2.43 o 
   0   7   6       52.23       57.73      5.76 o 
   1   7   6       61.12       64.42      4.44 o 
   2   7   6       70.97       72.40      4.55 o 
   3   7   6       23.28       19.90      4.20 o 
   4   7   6       96.27      104.95      5.97 o 
   5   7   6       25.67       27.60      4.16 o 
   6   7   6        9.23        9.33      3.26 o 
  -3   8   6       52.56       46.01      5.00 o 
  -2   8   6       42.42       46.36      4.60 o 
  -1   8   6       56.06       55.95      3.89 o 
   0   8   6       68.08       70.48      5.07 o 
   1   8   6        3.31        3.33      1.81 o 
   2   8   6        6.04        5.72      3.11 o 
   3   8   6       10.61        8.45      4.01 o 
 -12   0   7       61.95       65.63      8.28 o 
 -11   0   7       31.55       33.22      4.12 o 
 -10   0   7       17.96       14.59      2.78 o 
  -9   0   7        3.73        2.60      2.01 o 
  -8   0   7       49.58       49.79      6.19 o 
  -7   0   7      162.81      177.50      6.48 o 
  -6   0   7      256.08      271.18      8.23 o 
  -5   0   7       17.13       18.54      2.72 o 
  -4   0   7       84.82       78.34      3.81 o 
  -3   0   7      170.66      183.11      4.87 o 
  -2   0   7        1.77        3.10      1.02 o 
  -1   0   7      164.53      163.38      3.20 o 
   0   0   7      405.27      385.72     12.03 o 
   1   0   7        4.92        5.64      1.44 o 
   2   0   7       14.61        9.76      2.62 o 
   3   0   7      142.37      144.44      3.34 o 
   4   0   7      243.83      241.33      4.17 o 
   5   0   7      263.60      259.43      8.96 o 
   6   0   7     1126.33     1180.50     11.76 o 
   7   0   7        9.93        8.68      1.82 o 
   8   0   7        2.40        3.45      1.61 o 
   9   0   7        0.20        1.51      1.76 o 
  10   0   7        1.85        2.85      2.77 o 
  11   0   7        7.52        9.38      3.57 o 
 -12   1   7       55.04       51.30      4.10 o 
 -11   1   7        7.65        9.67      2.51 o 
 -10   1   7       63.87       60.02      3.21 o 
  -9   1   7       14.19       10.60      2.14 o 
  -8   1   7        5.85        5.19      1.88 o 
  -7   1   7       37.88       36.85      2.64 o 
  -6   1   7       64.15       58.85      3.01 o 
  -5   1   7       49.02       53.83      2.55 o 
  -4   1   7      260.37      268.09      4.43 o 
  -3   1   7      181.41      176.48      2.82 o 
  -2   1   7       17.77       21.94      1.48 o 
  -1   1   7      107.43       99.84      3.07 o 
   0   1   7      327.33      328.49      5.01 o 
   1   1   7      561.82      559.34      7.54 o 
   2   1   7       77.89       72.10      1.52 o 
   3   1   7       85.19       82.49      1.65 o 
   4   1   7       56.74       57.72      2.05 o 
   5   1   7       87.85       82.58      2.33 o 
   6   1   7      206.18      203.45      3.79 o 
   7   1   7       17.57       17.25      1.68 o 
   8   1   7       29.71       29.49      1.88 o 
   9   1   7       67.98       66.87      3.21 o 
  10   1   7       20.13       18.12      2.81 o 
  11   1   7       13.99        8.16      4.10 o 
 -12   2   7      210.97      229.31     10.23 o 
 -11   2   7        6.21        4.25      2.10 o 
 -10   2   7       36.61       38.70      3.53 o 
  -9   2   7        2.93        2.62      1.28 o 
  -8   2   7       87.86       83.39      3.53 o 
  -7   2   7       41.05       43.76      3.17 o 
  -6   2   7      113.25      112.43      3.57 o 
  -5   2   7       68.20       65.15      2.85 o 
  -4   2   7       22.46       24.04      1.91 o 
  -3   2   7      496.88      545.62      6.52 o 
  -2   2   7      183.92      184.34      2.51 o 
  -1   2   7       17.69       15.86      1.60 o 
   0   2   7       72.28       76.11      3.77 o 
   1   2   7      317.69      354.72      6.86 o 
   2   2   7      268.08      280.17      5.21 o 
   3   2   7      138.31      147.14      4.84 o 
   4   2   7      251.07      253.36      3.87 o 
   5   2   7      288.99      281.61      3.98 o 
   6   2   7       97.89      106.31      3.02 o 
   7   2   7      144.15      147.27      3.79 o 
   8   2   7       32.17       33.35      2.52 o 
   9   2   7       11.47       11.96      1.96 o 
  10   2   7        3.93        2.88      1.19 o 
  11   2   7        3.52        4.46      3.97 o 
 -11   3   7       60.44       68.15      6.34 o 
 -10   3   7        7.24        8.25      2.23 o 
  -9   3   7        9.94        6.36      1.52 o 
  -8   3   7      115.58      114.13      3.99 o 
  -7   3   7      121.00      114.69      4.12 o 
  -6   3   7       81.57       75.72      3.09 o 
  -5   3   7      391.48      388.82      5.80 o 
  -4   3   7       85.40       80.86      3.02 o 
  -3   3   7       79.79       84.75      2.79 o 
  -2   3   7       34.15       33.09      1.50 o 
  -1   3   7      224.05      228.92      2.32 o 
   0   3   7      100.18      100.08      4.36 o 
   1   3   7       15.67       13.78      2.26 o 
   2   3   7      149.57      134.70      5.09 o 
   3   3   7       61.57       60.47      3.05 o 
   4   3   7       17.23       12.05      1.14 o 
   5   3   7       31.07       31.39      1.79 o 
   6   3   7        3.20        2.71      0.84 o 
   7   3   7      195.89      191.26      9.53 o 
   8   3   7       13.34       13.66      2.67 o 
   9   3   7       80.87      104.53      7.87 o 
  10   3   7        5.95        7.20      2.40 o 
  11   3   7       45.16       51.33      7.87 o 
 -10   4   7       12.56        9.51      2.76 o 
  -9   4   7       11.98       11.34      2.81 o 
  -8   4   7      110.35      110.83      3.84 o 
  -7   4   7      211.75      228.41      5.17 o 
  -6   4   7       73.69       71.30      3.30 o 
  -5   4   7       12.31        9.35      1.61 o 
  -4   4   7       60.15       55.99      2.60 o 
  -3   4   7      141.47      141.70      3.50 o 
  -2   4   7      120.32      112.52      3.73 o 
  -1   4   7       76.22       71.08      2.90 o 
   0   4   7       66.98       59.55      1.63 o 
   1   4   7       84.19       80.48      4.15 o 
   2   4   7       74.01       67.97      4.10 o 
   3   4   7      210.88      223.06      5.81 o 
   4   4   7       49.00       39.44      2.61 o 
   5   4   7       52.52       61.02      3.16 o 
   6   4   7        6.15        8.46      2.59 o 
   7   4   7      106.68       99.43      5.93 o 
   8   4   7       37.81       37.28      3.74 o 
   9   4   7       54.15       69.72      5.45 o 
  10   4   7        0.47        3.33      2.19 o 
  -9   5   7        2.51        4.47      2.30 o 
  -8   5   7       63.71       63.62      5.97 o 
  -7   5   7       52.77       52.71      3.34 o 
  -6   5   7        5.97        4.34      1.33 o 
  -5   5   7       88.37       86.61      5.78 o 
  -4   5   7       43.53       42.26      2.53 o 
  -3   5   7       52.68       46.64      2.42 o 
  -2   5   7       23.45       21.08      2.35 o 
  -1   5   7      238.00      236.74      5.04 o 
   0   5   7       21.73       17.90      3.01 o 
   1   5   7       88.62       85.36      4.63 o 
   2   5   7      107.03       95.20      4.89 o 
   3   5   7        4.81        6.12      1.76 o 
   4   5   7       11.68        9.43      1.80 o 
   5   5   7      136.33      126.78      6.62 o 
   6   5   7       95.63       99.59      5.64 o 
   7   5   7       14.87       15.37      3.47 o 
   8   5   7       20.68       23.39      5.12 o 
   9   5   7       13.94       13.78      3.51 o 
  -8   6   7       93.57       86.86      6.03 o 
  -7   6   7        4.06        2.77      1.65 o 
  -6   6   7        2.25        3.16      1.52 o 
  -5   6   7       32.28       28.31      2.55 o 
  -4   6   7       21.76       20.60      2.86 o 
  -3   6   7       89.34       82.52      4.84 o 
  -2   6   7      139.52      129.83      6.01 o 
  -1   6   7       41.03       39.31      3.83 o 
   0   6   7       47.81       46.39      5.23 o 
   1   6   7       77.87       81.71      4.98 o 
   2   6   7        0.71        1.85      1.12 o 
   3   6   7       52.12       52.18      5.15 o 
   4   6   7       73.16       78.40      5.69 o 
   5   6   7       31.71       30.04      4.10 o 
   6   6   7       57.41       67.67      5.69 o 
   7   6   7      157.15      167.80      9.90 o 
  -6   7   7        7.35        2.66      4.38 o 
  -5   7   7       48.69       45.60      4.92 o 
  -4   7   7       34.17       32.92      3.67 o 
  -3   7   7       55.28       60.15      4.76 o 
  -2   7   7       32.40       29.32      3.61 o 
  -1   7   7       54.59       54.02      4.43 o 
   0   7   7        1.07        1.54      1.24 o 
   1   7   7       29.23       29.44      4.37 o 
   2   7   7        4.37        3.41      1.99 o 
   3   7   7       36.37       39.13      5.75 o 
   4   7   7        5.16        6.57      2.68 o 
   5   7   7       25.02       22.14      4.31 o 
  -1   8   7        7.99        6.21      2.52 o 
   0   8   7       14.28       12.66      3.77 o 
 -12   0   8       11.48       14.01      7.00 o 
 -11   0   8       10.67        5.21      3.01 o 
 -10   0   8       60.26       62.57      6.97 o 
  -9   0   8        1.43        2.31      2.01 o 
  -8   0   8      219.55      230.65      9.36 o 
  -7   0   8      390.85      399.34      9.89 o 
  -6   0   8        2.42        2.81      2.36 o 
  -5   0   8        1.01        2.05      2.02 o 
  -4   0   8       13.79       14.94      2.47 o 
  -3   0   8      114.46      104.99      4.12 o 
  -2   0   8      570.42      569.17      7.80 o 
  -1   0   8        9.71       13.71      1.38 o 
   0   0   8     1167.61     1172.89     38.68 o 
   1   0   8      647.13      675.82      8.03 o 
   2   0   8       20.92       20.35      3.31 o 
   3   0   8      148.23      138.17      3.95 o 
   4   0   8       25.16       20.77      2.13 o 
   5   0   8      616.26      599.92     28.93 o 
   6   0   8       17.42       15.96      2.21 o 
   7   0   8       50.26       44.36      3.18 o 
   8   0   8      115.44      112.51      5.77 o 
  10   0   8        0.01       -0.19      1.66 o 
  11   0   8        1.54        4.24      3.08 o 
 -11   1   8       12.99       14.47      3.94 o 
 -10   1   8        6.03        4.60      1.49 o 
  -9   1   8       96.48      101.05      3.78 o 
  -8   1   8       15.32       16.36      2.13 o 
  -7   1   8       42.47       49.72      2.92 o 
  -6   1   8       16.79       15.39      1.92 o 
  -5   1   8       40.02       32.65      2.44 o 
  -4   1   8       25.85       21.86      1.92 o 
  -3   1   8       56.12       54.10      1.79 o 
  -2   1   8       17.42       18.23      1.55 o 
  -1   1   8       21.06       20.35      1.05 o 
   0   1   8       85.85       81.34      1.51 o 
   1   1   8       71.78       71.69      4.25 o 
   2   1   8        4.02        4.92      0.73 o 
   3   1   8      156.53      160.61      2.27 o 
   4   1   8      168.87      163.40      3.02 o 
   5   1   8       61.24       58.15      2.28 o 
   6   1   8      245.36      232.34      4.48 o 
   7   1   8      275.82      279.87      5.81 o 
   8   1   8       10.74       11.18      1.88 o 
   9   1   8        2.47        2.62      1.53 o 
  10   1   8       14.40       10.83      3.75 o 
  11   1   8        5.97        1.97      2.52 o 
 -11   2   8        2.68        5.70      2.40 o 
 -10   2   8        7.26        5.42      1.73 o 
  -9   2   8      137.06      143.01      5.26 o 
  -8   2   8      137.66      142.24      4.58 o 
  -7   2   8       11.89        8.90      1.60 o 
  -6   2   8        9.41        8.47      1.70 o 
  -5   2   8      300.36      295.76      5.20 o 
  -4   2   8      205.01      207.59      4.76 o 
  -3   2   8       65.36       64.52      2.04 o 
  -2   2   8       94.83       87.20      2.43 o 
  -1   2   8        7.38        9.43      1.85 o 
   0   2   8       26.51       24.73      2.90 o 
   1   2   8       17.73       15.69      2.28 o 
   2   2   8       17.20       19.86      2.45 o 
   3   2   8       40.26       43.80      2.93 o 
   4   2   8      118.01       95.39      4.01 o 
   5   2   8      176.65      160.95      3.61 o 
   6   2   8       42.27       41.10      2.00 o 
   7   2   8       36.67       34.45      2.41 o 
   8   2   8        6.25        4.31      1.88 o 
   9   2   8       19.65       18.86      2.82 o 
  10   2   8       17.30       16.20      3.14 o 
 -11   3   8        1.69        3.76      2.14 o 
 -10   3   8       27.39       29.28      3.41 o 
  -9   3   8      145.30      150.47      4.58 o 
  -8   3   8       88.44       92.87      3.73 o 
  -7   3   8      188.14      195.90      4.72 o 
  -6   3   8      126.91      118.76      3.97 o 
  -5   3   8       25.60       25.74      2.11 o 
  -4   3   8      111.38      111.64      3.54 o 
  -3   3   8       26.85       29.40      1.94 o 
  -2   3   8      549.41      520.91     10.13 o 
  -1   3   8       46.15       48.93      3.18 o 
   0   3   8       51.62       52.86      4.01 o 
   1   3   8       91.44       97.20      5.07 o 
   2   3   8       81.89       71.99      3.77 o 
   3   3   8       72.30       70.92      3.21 o 
   4   3   8       85.08       73.04      3.17 o 
   5   3   8       64.58       63.90      3.13 o 
   6   3   8      277.95      270.14      5.35 o 
   7   3   8       67.63       62.33      4.22 o 
   8   3   8      104.20      112.14      5.59 o 
   9   3   8       25.95       22.50      3.15 o 
  10   3   8       17.83       14.92      3.05 o 
 -10   4   8        6.67        7.47      2.80 o 
  -9   4   8        2.22        5.41      2.42 o 
  -8   4   8        5.77        6.15      2.27 o 
  -7   4   8      108.06      107.50      3.79 o 
  -6   4   8      137.21      136.65      4.47 o 
  -5   4   8      122.71      115.95      3.79 o 
  -4   4   8       50.62       50.35      2.57 o 
  -3   4   8       30.76       25.98      1.88 o 
  -2   4   8      106.45      103.52      3.84 o 
  -1   4   8      457.56      451.43      9.36 o 
   0   4   8       44.79       47.84      3.68 o 
   1   4   8        6.76        5.52      1.80 o 
   2   4   8       28.83       26.81      2.96 o 
   3   4   8      113.23      124.44      4.37 o 
   4   4   8      178.70      163.76      5.29 o 
   5   4   8       23.68       21.08      2.86 o 
   6   4   8       33.94       36.52      3.82 o 
   7   4   8       31.09       39.84      4.43 o 
   8   4   8       12.35       13.87      3.13 o 
   9   4   8       62.59       79.10      6.12 o 
  -9   5   8       36.37       35.17      4.35 o 
  -8   5   8        5.40        7.11      2.60 o 
  -7   5   8       26.81       26.42      2.60 o 
  -6   5   8        7.95        6.10      1.39 o 
  -5   5   8       66.91       68.05      4.08 o 
  -4   5   8       62.76       59.64      3.85 o 
  -3   5   8      117.02      111.06      4.66 o 
  -2   5   8       22.59       22.50      3.52 o 
  -1   5   8       19.86       17.63      2.46 o 
   0   5   8       52.23       51.87      4.21 o 
   1   5   8       76.19       79.93      5.09 o 
   2   5   8       15.96       18.84      2.54 o 
   3   5   8       12.98       10.45      2.03 o 
   4   5   8       37.53       38.53      2.94 o 
   5   5   8       28.50       30.78      4.00 o 
   6   5   8        0.72        2.40      1.90 o 
   7   5   8       61.77       67.42      5.30 o 
   8   5   8       19.50       22.90      4.12 o 
  -7   6   8        9.61        8.88      3.83 o 
  -6   6   8       20.57       18.04      3.06 o 
  -5   6   8       60.01       59.08      4.49 o 
  -4   6   8       19.57       15.40      2.57 o 
  -3   6   8      128.13      142.25      5.83 o 
  -2   6   8       73.39       70.36      4.17 o 
  -1   6   8       54.52       60.62      4.30 o 
   0   6   8       26.37       19.45      2.84 o 
   1   6   8       52.60       53.73      5.11 o 
   2   6   8       83.23       90.81      5.11 o 
   3   6   8       22.36       18.62      3.85 o 
   4   6   8       18.93       23.85      3.77 o 
   5   6   8        7.71        6.22      3.08 o 
   6   6   8       17.08       11.96      3.22 o 
  -5   7   8        5.09        3.44      1.87 o 
  -4   7   8       93.62       93.90      5.65 o 
  -3   7   8       20.96       23.38      3.52 o 
  -2   7   8       48.62       49.24      5.14 o 
  -1   7   8       38.49       39.94      4.06 o 
   0   7   8       81.07       70.93      7.27 o 
   1   7   8       85.75       94.31      7.47 o 
   2   7   8      111.17      113.46      7.63 o 
   3   7   8       49.64       46.38      6.20 o 
   4   7   8        4.96        3.47      2.75 o 
 -11   0   9       22.66       20.68      3.55 o 
 -10   0   9        0.85        2.76      2.84 o 
  -9   0   9        1.68        3.53      2.18 o 
  -8   0   9        0.04        1.20      1.94 o 
  -7   0   9       13.13       12.69      2.65 o 
  -6   0   9       36.31       40.46      4.01 o 
  -5   0   9        7.07        3.66      2.50 o 
  -4   0   9      652.35      691.11     10.14 o 
  -3   0   9        1.47        3.68      2.82 o 
  -2   0   9       23.78       25.63      2.61 o 
  -1   0   9       43.18       41.64      2.15 o 
   0   0   9      556.69      535.13      9.23 o 
   1   0   9       62.54       56.48      2.85 o 
   2   0   9      302.99      304.89      7.93 o 
   3   0   9       24.51       16.07      3.22 o 
   4   0   9       34.09       36.28      2.57 o 
   5   0   9      765.12      764.60     13.20 o 
   6   0   9      305.02      316.17     13.85 o 
   7   0   9        1.51        1.89      1.53 o 
   8   0   9        0.54        1.73      1.28 o 
 -11   1   9       28.93       26.97      5.22 o 
 -10   1   9        8.09        5.32      1.64 o 
  -9   1   9       57.86       59.18      3.30 o 
  -8   1   9       55.33       56.97      3.02 o 
  -7   1   9       54.91       51.70      3.00 o 
  -6   1   9       17.54       14.85      2.02 o 
  -5   1   9        9.34       11.25      1.62 o 
  -4   1   9       77.64       70.25      2.81 o 
  -3   1   9      134.88      135.04      3.48 o 
  -2   1   9      193.84      196.56      4.21 o 
  -1   1   9      360.84      349.77      7.45 o 
   0   1   9      650.04      667.17     13.19 o 
   1   1   9      212.04      200.72      6.05 o 
   2   1   9       31.75       29.38      0.89 o 
   3   1   9      215.50      221.22      3.24 o 
   4   1   9      144.30      150.74      3.40 o 
   5   1   9      119.16      111.99      2.97 o 
   6   1   9        5.81        5.52      1.11 o 
   7   1   9       34.99       35.00      2.67 o 
   8   1   9        4.69        3.64      2.76 o 
   9   1   9        4.45        4.36      1.82 o 
  10   1   9        9.94        7.51      3.57 o 
 -11   2   9       53.17       43.97      4.12 o 
 -10   2   9        8.48        7.93      2.09 o 
  -9   2   9       58.39       60.72      3.46 o 
  -8   2   9       51.67       56.97      3.11 o 
  -7   2   9        2.81        3.30      1.47 o 
  -6   2   9       87.54       89.35      3.60 o 
  -5   2   9      139.80      137.43      3.95 o 
  -4   2   9       79.15       85.38      3.14 o 
  -3   2   9      114.85      110.93      3.00 o 
  -2   2   9      153.08      159.19      2.95 o 
  -1   2   9        4.21        5.41      1.55 o 
   0   2   9      156.82      153.45      4.71 o 
   1   2   9      197.19      203.20      6.21 o 
   2   2   9       76.56       80.15      4.40 o 
   3   2   9      162.75      150.14      4.71 o 
   4   2   9       10.25       12.02      2.72 o 
   5   2   9       83.98       84.52      3.81 o 
   6   2   9        8.07        6.91      1.70 o 
   7   2   9       38.33       41.98      3.65 o 
   8   2   9        7.12        5.22      1.82 o 
   9   2   9       29.06       30.27      3.62 o 
  10   2   9        9.34        3.84      3.02 o 
 -10   3   9        0.83        1.95      1.73 o 
  -9   3   9      149.45      156.76      4.82 o 
  -8   3   9       48.00       49.47      3.09 o 
  -7   3   9       36.41       37.54      2.66 o 
  -6   3   9      176.49      183.41      4.47 o 
  -5   3   9       24.20       29.08      2.31 o 
  -4   3   9       40.40       36.61      2.16 o 
  -3   3   9      136.44      142.97      5.00 o 
  -2   3   9      196.35      190.42      7.78 o 
  -1   3   9      318.40      309.70      7.42 o 
   0   3   9       37.09       41.04      3.70 o 
   1   3   9      147.14      132.32      5.76 o 
   2   3   9       54.10       60.43      4.02 o 
   3   3   9       57.44       58.50      3.28 o 
   4   3   9       92.67       88.10      3.84 o 
   5   3   9        7.99        8.59      1.89 o 
   6   3   9       90.66       89.32      3.61 o 
   7   3   9       47.61       48.30      4.20 o 
   8   3   9      135.66      148.15      6.21 o 
   9   3   9        9.64        5.11      2.66 o 
  -9   4   9       54.86       67.31      4.76 o 
  -8   4   9       34.20       31.56      3.95 o 
  -7   4   9      120.46      126.67      4.08 o 
  -6   4   9       28.09       24.90      2.30 o 
  -5   4   9       33.66       32.86      2.99 o 
  -4   4   9       65.14       68.99      3.94 o 
  -3   4   9      176.31      165.65      5.72 o 
  -2   4   9       63.09       53.51      3.40 o 
  -1   4   9      134.60      138.94      6.55 o 
   0   4   9       20.10       22.89      3.28 o 
   1   4   9       70.10       67.31      4.57 o 
   2   4   9       45.00       39.08      3.55 o 
   3   4   9       10.39        8.51      2.06 o 
   4   4   9       28.35       22.99      2.49 o 
   5   4   9       81.40       87.50      3.79 o 
   6   4   9       58.99       58.55      4.44 o 
   7   4   9      149.67      155.29      6.71 o 
   8   4   9      109.05      121.00     17.02 o 
  -8   5   9       20.34       12.72      3.48 o 
  -7   5   9        5.87        5.01      1.93 o 
  -6   5   9       30.34       33.43      3.41 o 
  -5   5   9       17.86       19.96      3.32 o 
  -4   5   9        8.54       10.48      2.52 o 
  -3   5   9       26.45       26.66      3.11 o 
  -2   5   9      102.76      101.26      4.65 o 
  -1   5   9       88.30       87.49      4.48 o 
   0   5   9       16.58       18.74      2.79 o 
   1   5   9       16.97       17.45      2.77 o 
   2   5   9       22.47       16.09      2.61 o 
   3   5   9       19.43       20.49      2.87 o 
   4   5   9       78.30       76.68      3.98 o 
   5   5   9       85.74       90.50      5.66 o 
   6   5   9        2.44        3.30      3.29 o 
   7   5   9       25.47       28.72      4.76 o 
  -6   6   9      100.54      106.50      8.03 o 
  -5   6   9       25.34       26.45      3.02 o 
  -4   6   9       51.08       50.87      3.86 o 
  -3   6   9        1.86        1.81      1.55 o 
  -2   6   9       57.08       62.53      4.19 o 
  -1   6   9       30.06       39.00      3.48 o 
   0   6   9       73.97       78.49      4.87 o 
   1   6   9       51.87       57.01      4.54 o 
   2   6   9      135.38      145.87      6.18 o 
   3   6   9       20.42       18.99      3.23 o 
   4   6   9       16.64       15.46      4.08 o 
   5   6   9       16.99       17.20      4.88 o 
  -3   7   9       24.07       22.15      4.59 o 
  -2   7   9       39.26       38.46      4.48 o 
  -1   7   9        0.58        0.66      1.10 o 
   0   7   9       89.44       86.66      4.90 o 
   1   7   9        3.88        4.10      1.84 o 
   2   7   9       14.94       14.32      3.61 o 
 -10   0  10       28.57       25.73      3.87 o 
  -9   0  10       54.91       61.08      4.90 o 
  -8   0  10       92.83       88.06      5.24 o 
  -7   0  10        7.73        8.46      2.39 o 
  -6   0  10       96.61       92.82      4.98 o 
  -5   0  10        1.43        2.98      1.84 o 
  -4   0  10       91.45       93.25      4.44 o 
  -3   0  10        6.81        4.48      2.00 o 
  -2   0  10      105.19       93.88      7.30 o 
  -1   0  10      150.56      156.59      4.42 o 
   0   0  10      617.14      626.13     17.67 o 
   1   0  10       85.50       78.08      7.19 o 
   2   0  10       21.15       20.82      4.26 o 
   3   0  10        5.39        2.36      1.23 o 
   4   0  10      204.56      204.55      6.54 o 
   5   0  10      104.18       92.98      3.84 o 
   6   0  10      100.79      101.37      8.00 o 
   7   0  10        1.99        2.03      3.57 o 
   8   0  10        0.14        2.06      2.07 o 
 -10   1  10       34.36       36.90      3.12 o 
  -9   1  10        4.21        4.13      1.58 o 
  -8   1  10       35.82       34.00      2.63 o 
  -7   1  10       25.51       22.16      2.34 o 
  -6   1  10       19.14       25.00      2.36 o 
  -5   1  10       66.72       65.66      2.92 o 
  -4   1  10      102.44      106.53      3.36 o 
  -3   1  10       50.86       50.48      2.42 o 
  -2   1  10       13.81       11.71      1.45 o 
  -1   1  10       98.68       92.40      2.57 o 
   0   1  10       75.59       73.74      3.45 o 
   1   1  10       14.97       16.83      3.11 o 
   2   1  10      107.17       98.19      4.75 o 
   3   1  10      189.97      173.33      9.52 o 
   4   1  10       92.57       84.97      3.62 o 
   5   1  10        4.34        3.81      1.31 o 
   6   1  10       42.28       40.10      2.74 o 
   7   1  10       27.36       29.15      2.59 o 
   8   1  10       33.77       29.28      4.76 o 
 -10   2  10       30.32       26.48      2.88 o 
  -9   2  10       18.92       18.18      2.21 o 
  -8   2  10       52.66       49.65      3.01 o 
  -7   2  10       27.44       28.29      2.56 o 
  -6   2  10      114.75      107.74      4.02 o 
  -5   2  10       13.88       13.77      1.83 o 
  -4   2  10       51.83       51.02      2.55 o 
  -3   2  10       23.06       19.39      1.60 o 
  -2   2  10       35.25       31.06      2.63 o 
  -1   2  10      114.34      117.29      6.13 o 
   0   2  10       26.08       23.97      2.45 o 
   1   2  10       38.94       33.44      3.27 o 
   2   2  10       25.65       27.33      3.21 o 
   3   2  10        0.57        1.57      1.06 o 
   4   2  10       54.59       55.66      3.08 o 
   5   2  10        1.33        2.59      1.64 o 
   6   2  10       14.23       16.12      2.23 o 
   7   2  10       11.51       13.05      2.89 o 
   8   2  10       65.82       70.53      5.21 o 
   9   2  10       55.09       57.04      4.90 o 
  -9   3  10       39.87       31.28      4.10 o 
  -8   3  10       35.32       35.27      2.90 o 
  -7   3  10       25.27       25.02      2.36 o 
  -6   3  10       44.57       41.45      3.22 o 
  -5   3  10      145.05      145.24      5.50 o 
  -4   3  10       66.55       65.70      3.83 o 
  -3   3  10      283.87      285.02      8.18 o 
  -2   3  10      249.19      258.67      7.36 o 
  -1   3  10       11.59        9.38      1.89 o 
   0   3  10        6.79        6.61      1.70 o 
   1   3  10       68.27       71.96      4.74 o 
   2   3  10       39.55       36.53      3.66 o 
   3   3  10      118.86      108.10      4.74 o 
   4   3  10       36.80       35.47      2.84 o 
   5   3  10       20.28       22.27      2.53 o 
   6   3  10       71.51       74.90      4.69 o 
   7   3  10        1.73        4.06      1.99 o 
   8   3  10       80.28       84.61      5.15 o 
  -8   4  10        5.48        5.19      2.08 o 
  -7   4  10       30.73       31.50      3.35 o 
  -6   4  10       15.96       21.67      2.85 o 
  -5   4  10       61.99       59.38      3.80 o 
  -4   4  10       65.22       67.84      3.82 o 
  -3   4  10        3.18        4.95      1.81 o 
  -2   4  10       92.47       92.51      4.57 o 
  -1   4  10      144.22      163.24      5.78 o 
   0   4  10       16.30       15.40      2.43 o 
   1   4  10       16.85       16.89      2.77 o 
   2   4  10       77.96       75.42      4.55 o 
   3   4  10       60.79       67.58      4.71 o 
   4   4  10        8.58        7.06      2.17 o 
   5   4  10      143.02      147.70      6.46 o 
   6   4  10       49.94       52.96      4.46 o 
   7   4  10       37.17       36.11      4.41 o 
  -7   5  10       20.71       17.78      3.21 o 
  -6   5  10        8.62        8.55      2.51 o 
  -5   5  10       29.08       32.07      3.41 o 
  -4   5  10        8.41        8.59      2.17 o 
  -3   5  10        3.44        4.72      2.19 o 
  -2   5  10       15.22       14.35      2.51 o 
  -1   5  10       13.66       11.77      2.49 o 
   0   5  10        6.36        4.80      1.83 o 
   1   5  10      101.38      101.77      7.91 o 
   2   5  10       54.10       59.38      5.16 o 
   3   5  10        9.65        9.58      2.08 o 
   4   5  10       10.90        7.56      2.29 o 
   5   5  10       11.24       10.41      3.30 o 
   6   5  10      227.94      251.78     12.99 o 
  -5   6  10        4.00        7.11      3.56 o 
  -4   6  10       80.02       75.36      4.58 o 
  -3   6  10       11.77       12.26      3.57 o 
  -2   6  10       39.95       41.38      3.95 o 
  -1   6  10        1.63        4.95      3.36 o 
   0   6  10        2.24        5.31      2.17 o 
   1   6  10       61.70       74.17      6.07 o 
   2   6  10       12.21       14.38      2.77 o 
   3   6  10        1.54        2.78      1.99 o 
   4   6  10       29.89       24.69      5.35 o 
  -9   0  11        0.48        2.43      1.73 o 
  -8   0  11       10.43       10.54      2.84 o 
  -7   0  11        4.96        3.76      1.79 o 
  -6   0  11       40.01       34.69      3.81 o 
  -5   0  11       70.19       70.45      8.95 o 
  -4   0  11      177.07      178.87      7.01 o 
  -3   0  11      284.86      301.56     12.14 o 
  -2   0  11      122.19      121.65      7.25 o 
  -1   0  11      316.17      318.90      7.45 o 
   0   0  11       96.99       88.36      3.59 o 
   1   0  11       29.85       25.93      2.03 o 
   2   0  11       16.89       16.57      3.84 o 
   3   0  11       54.12       46.91      5.86 o 
   4   0  11      106.65      116.37      8.93 o 
   5   0  11       47.83       47.38      5.45 o 
   6   0  11       90.71      106.02      8.10 o 
   7   0  11       70.11       70.73      6.42 o 
  -9   1  11       27.01       27.59      2.64 o 
  -8   1  11       45.59       49.74      3.17 o 
  -7   1  11       60.66       58.47      3.20 o 
  -6   1  11       20.81       17.92      2.34 o 
  -5   1  11       97.55      105.08      3.91 o 
  -4   1  11       72.21       64.44      2.75 o 
  -3   1  11       65.38       65.95      2.64 o 
  -2   1  11      118.36      118.62      4.55 o 
  -1   1  11      446.29      453.05      8.58 o 
   0   1  11       30.99       29.15      2.41 o 
   1   1  11      119.54      107.02      4.14 o 
   2   1  11        0.20        1.52      1.27 o 
   3   1  11       23.36       24.08      3.04 o 
   4   1  11       38.32       39.36      5.27 o 
   5   1  11      200.13      235.62     33.30 o 
   6   1  11       37.49       35.14      3.75 o 
   7   1  11       23.34       29.07      3.64 o 
   8   1  11       65.10       76.65      6.99 o 
  -9   2  11       97.92      107.27      6.13 o 
  -8   2  11      107.80      117.13      6.22 o 
  -7   2  11       29.11       32.33      3.13 o 
  -6   2  11       21.97       25.91      3.54 o 
  -5   2  11       31.03       29.13      3.00 o 
  -4   2  11        9.91        8.55      2.25 o 
  -3   2  11       80.44       81.94      4.12 o 
  -2   2  11       12.43       13.50      2.26 o 
  -1   2  11       96.20       98.84      4.32 o 
   0   2  11      288.95      301.37      7.87 o 
   1   2  11       10.32       10.72      1.92 o 
   2   2  11       18.38       18.44      2.66 o 
   3   2  11       24.36       18.21      2.99 o 
   4   2  11       88.29       89.75      5.54 o 
   5   2  11       30.35       31.09      2.73 o 
   6   2  11       56.14       56.89      4.58 o 
   7   2  11      171.95      178.92     10.81 o 
   8   2  11        2.39        3.95      3.63 o 
  -8   3  11       73.39       69.89      4.74 o 
  -7   3  11       39.69       39.53      4.10 o 
  -6   3  11       20.83       21.71      2.83 o 
  -5   3  11       24.97       23.43      2.85 o 
  -4   3  11      109.39      115.93      4.93 o 
  -3   3  11       17.26       13.71      2.42 o 
  -2   3  11       97.79       95.86      4.36 o 
  -1   3  11       34.56       31.99      2.99 o 
   0   3  11       48.13       46.83      3.29 o 
   1   3  11       23.60       24.01      2.85 o 
   2   3  11      112.23      112.64      7.48 o 
   3   3  11        5.11        2.71      1.55 o 
   4   3  11       61.57       57.37      4.39 o 
   5   3  11       48.93       54.16      3.64 o 
   6   3  11       21.52       18.47      2.93 o 
   7   3  11       75.01       85.02      9.42 o 
  -7   4  11       14.15       12.40      2.80 o 
  -6   4  11       33.99       33.49      3.36 o 
  -5   4  11        9.63        9.75      2.83 o 
  -4   4  11        3.63        4.59      2.22 o 
  -3   4  11      142.15      133.87      5.35 o 
  -2   4  11      210.09      218.78      6.26 o 
  -1   4  11       17.30       17.51      2.62 o 
   0   4  11       15.55       16.73      3.35 o 
   1   4  11       29.15       20.85      3.08 o 
   2   4  11       44.41       49.51      4.37 o 
   3   4  11       42.08       39.47      4.93 o 
   4   4  11       47.14       56.44      5.28 o 
   5   4  11       35.63       37.93      4.24 o 
   6   4  11       68.63       65.31      5.28 o 
  -6   5  11       19.74       17.85      3.36 o 
  -5   5  11       13.64       13.28      2.73 o 
  -4   5  11       13.81        7.48      2.38 o 
  -3   5  11       25.80       29.89      3.36 o 
  -2   5  11       31.35       28.87      3.24 o 
  -1   5  11       89.83       90.39      4.55 o 
   0   5  11      115.56      114.18      5.11 o 
   1   5  11       39.55       43.22      4.19 o 
   2   5  11       53.84       52.18      4.70 o 
   3   5  11        7.81       10.41      2.62 o 
   4   5  11       15.88       12.34      4.14 o 
   5   5  11       10.08        7.81      3.34 o 
  -2   6  11       29.95       36.78      4.66 o 
  -1   6  11       23.28       20.27      3.87 o 
   0   6  11        4.08        3.73      1.87 o 
   1   6  11      107.53      118.14      6.75 o 
  -8   0  12       69.23       71.10      9.25 o 
  -7   0  12       21.30       22.43      3.41 o 
  -6   0  12        0.27        2.12      2.06 o 
  -5   0  12       41.05       44.19      3.66 o 
  -4   0  12        6.80        5.45      1.81 o 
  -3   0  12       21.16       26.27      5.86 o 
  -2   0  12        5.14        8.31      4.14 o 
  -1   0  12       10.15       13.32      5.46 o 
   0   0  12       28.27       30.21      5.98 o 
   1   0  12        0.00        2.52      4.02 o 
   2   0  12        3.82        5.23      3.76 o 
   3   0  12        1.74        5.07      4.06 o 
   4   0  12       54.41       55.43      6.01 o 
   5   0  12        0.38        3.00      3.99 o 
   6   0  12        0.72        2.28      2.52 o 
   7   0  12        6.73        7.39      4.06 o 
  -8   1  12       49.12       47.35      3.68 o 
  -7   1  12       49.74       48.34      4.72 o 
  -6   1  12       36.83       38.25      3.35 o 
  -5   1  12       41.44       40.95      3.34 o 
  -4   1  12       72.11       78.02      3.84 o 
  -3   1  12       10.10       12.78      2.21 o 
  -2   1  12       18.12       16.43      2.81 o 
  -1   1  12       39.78       37.19      2.88 o 
   0   1  12        0.99        3.90      1.75 o 
   1   1  12       82.73       87.53      6.25 o 
   2   1  12       41.26       42.41      4.72 o 
   3   1  12       35.80       34.83      3.90 o 
   4   1  12        9.59        8.09      2.87 o 
   5   1  12        7.87        7.23      4.14 o 
   6   1  12       80.65       84.90      5.94 o 
   7   1  12       66.97       74.02      7.07 o 
  -8   2  12       10.34        9.00      2.51 o 
  -7   2  12       12.64       13.14      2.81 o 
  -6   2  12       36.99       39.32      3.58 o 
  -5   2  12      127.90      121.41      4.92 o 
  -4   2  12       12.79       11.57      2.13 o 
  -3   2  12       65.91       66.57      3.75 o 
  -2   2  12       73.51       84.45      4.21 o 
  -1   2  12       11.83       11.17      2.02 o 
   0   2  12       59.62       61.13      3.70 o 
   1   2  12      282.92      295.56     10.91 o 
   2   2  12       63.31       60.36      3.40 o 
   3   2  12       55.84       60.38      6.93 o 
   4   2  12       22.78       22.88      3.89 o 
   5   2  12       13.48       14.86      2.84 o 
   6   2  12        0.35        3.01      2.47 o 
   7   2  12        7.40        9.74      5.54 o 
  -7   3  12       54.90       54.28      4.46 o 
  -6   3  12       36.46       35.92      3.38 o 
  -5   3  12       29.83       33.36      3.18 o 
  -4   3  12       19.89       18.68      2.85 o 
  -3   3  12       42.62       42.92      3.62 o 
  -2   3  12       23.31       17.99      2.54 o 
  -1   3  12       17.19       16.97      2.48 o 
   0   3  12       23.79       23.64      2.51 o 
   1   3  12        0.21        2.20      2.08 o 
   2   3  12        1.90        3.47      2.17 o 
   3   3  12       24.04       22.65      3.19 o 
   4   3  12        4.82        4.77      1.81 o 
   5   3  12       26.45       26.68      4.00 o 
   6   3  12        5.47        4.86      4.55 o 
  -6   4  12       46.02       38.85      3.74 o 
  -5   4  12       65.75       61.87      4.15 o 
  -4   4  12       10.43        6.64      2.51 o 
  -3   4  12       32.34       33.02      3.29 o 
  -2   4  12       18.00       12.44      2.31 o 
  -1   4  12       10.44        8.80      2.19 o 
   0   4  12      147.61      149.54      5.53 o 
   1   4  12        3.37        2.14      1.33 o 
   2   4  12       54.69       65.40      8.21 o 
   3   4  12        0.47        2.36      2.10 o 
   4   4  12       31.49       31.63      3.74 o 
   5   4  12       43.78       50.25     16.42 o 
  -3   5  12       47.61       48.67      5.77 o 
  -2   5  12       17.10       16.84      2.71 o 
  -1   5  12       20.18       24.59      3.21 o 
   0   5  12      113.95      124.49      5.40 o 
   1   5  12        8.94        6.80      2.23 o 
   2   5  12        7.59        4.57      1.90 o 
  -7   0  13       70.32       71.59      8.49 o 
  -6   0  13       27.85       27.89      6.33 o 
  -5   0  13       13.33       11.24      4.86 o 
  -4   0  13       96.79      109.95     10.72 o 
  -3   0  13        0.66        2.14      2.76 o 
  -2   0  13        0.03        1.69      3.19 o 
  -1   0  13       30.23       28.12      6.12 o 
   0   0  13       87.62      102.25      9.41 o 
   1   0  13       11.25       12.25      4.24 o 
   2   0  13       29.05       40.39      6.10 o 
   3   0  13        4.92        5.67      4.08 o 
   4   0  13        6.43       11.63      4.71 o 
   5   0  13        0.62        0.60      2.57 o 
   6   0  13       11.71        8.04      4.15 o 
  -7   1  13       15.82       17.04      4.58 o 
  -6   1  13       44.11       43.57      4.69 o 
  -5   1  13       25.60       26.64      4.75 o 
  -4   1  13       63.71       65.77      5.13 o 
  -3   1  13        2.81        4.27      3.02 o 
  -2   1  13      100.97      100.82      6.15 o 
  -1   1  13       95.37       93.37      5.77 o 
   0   1  13        2.58        3.31      3.10 o 
   1   1  13       93.84      101.77      6.30 o 
   2   1  13        3.06        3.79      2.60 o 
   3   1  13       36.48       45.20      4.37 o 
   4   1  13       65.81       59.69      5.02 o 
   5   1  13       52.76       51.03      4.94 o 
   6   1  13        2.22        2.05      2.60 o 
  -6   2  13       58.59       67.05      4.37 o 
  -5   2  13        1.09        2.05      1.51 o 
  -4   2  13       16.55       14.95      2.41 o 
  -3   2  13       77.02       82.13      4.98 o 
  -2   2  13      117.14      122.72      4.97 o 
  -1   2  13        4.21        5.62      2.16 o 
   0   2  13       28.34       29.71      4.26 o 
   1   2  13       10.61        7.50      2.97 o 
   2   2  13       26.25       27.56      4.11 o 
   3   2  13      107.65      113.95      7.22 o 
   4   2  13        2.01        1.79      2.38 o 
   5   2  13       93.54       97.77     10.04 o 
  -5   3  13       67.57       66.67      4.77 o 
  -4   3  13       15.30       12.98      2.60 o 
  -3   3  13       36.45       34.50      3.40 o 
  -2   3  13       10.83       11.66      2.20 o 
  -1   3  13       27.09       25.64      2.85 o 
   0   3  13        0.86        2.25      1.54 o 
   1   3  13       47.02       46.65      6.28 o 
   2   3  13       30.14       36.84      4.62 o 
   3   3  13       11.47        7.17      2.77 o 
   4   3  13        2.44        3.44      2.84 o 
  -3   4  13       22.16       19.44      3.10 o 
  -2   4  13       24.50       20.78      2.74 o 
  -1   4  13       55.31       62.13      4.23 o 
   0   4  13        3.24        5.76      2.14 o 
   1   4  13       40.34       45.99      5.46 o 
   2   4  13        2.32        3.33      1.93 o 
  -5   0  14       39.21       55.26      8.67 o 
  -4   0  14        1.42        5.93      4.04 o 
  -3   0  14        1.00        4.90      5.31 o 
  -2   0  14       13.28       15.12      4.94 o 
  -1   0  14        5.35        9.19      4.84 o 
   0   0  14        0.19        2.74      3.25 o 
   1   0  14       30.37       27.18      6.10 o 
   2   0  14       26.35       28.23      6.36 o 
   3   0  14        0.17        2.41      4.31 o 
   4   0  14       13.91       12.70      5.27 o 
  -5   1  14        6.75        5.36      2.54 o 
  -4   1  14       27.74       29.62      9.90 o 
  -3   1  14       42.38       40.40      4.89 o 
  -2   1  14       66.13       63.84      5.88 o 
  -1   1  14       66.91       65.78      5.92 o 
   0   1  14      152.27      169.40      8.88 o 
   1   1  14       16.90       15.57      3.49 o 
   2   1  14       77.03       82.28      5.87 o 
   3   1  14       57.74       58.67      5.24 o 
   4   1  14       22.46       31.58      4.62 o 
  -4   2  14       43.94       40.19      9.97 o 
  -3   2  14       50.78       56.08      5.13 o 
  -2   2  14       41.31       45.09      5.14 o 
  -1   2  14       38.97       34.57      4.62 o 
   0   2  14      100.15      101.55      6.22 o 
   1   2  14       53.13       60.58      5.55 o 
   2   2  14       17.51       13.14      4.16 o 
   3   2  14        7.95        7.81      3.36 o 
  -2   3  14       15.96       18.31      9.15 o 
  -1   3  14       42.89       39.71      5.12 o 
   0   3  14       16.25       17.40      4.38 o 
   1   3  14      107.06      133.54      8.65 o 
  -1   0  15       16.20       15.59      6.02 o 
   0   0  15        0.02       -0.27      2.92 o 
                                                 
